# Supplementary material for: Identification and Antibiotic Profiling of Wohlfahrtiimonas chitiniclastica, an Underestimated Human Pathogen
Source: Front Microbiol. 2021 Sep 22;12:712775. doi: 10.3389/fmicb.2021.712775 (PMC8496446; doi:10.3389/fmicb.2021.712775)
Supplement: Supplementary file 2 [file Table_3.xlsx]

## Sheet: DSM_100374
CARD analysis of DSM 100371
RGI criteria	ARO Term	SNP	Detection	AMR	Drug	Resistance	% Identity of Matching Region	% Length of Reference Sequence
Loose	Escherichia coli acrR with mutation conferring multidrug antibiotic resistance		protein overexpression model	resistance-nodulation-cell division (RND) antibiotic efflux pump	fluoroquinolone antibiotic, cephalosporin, glycylcycline, penam, tetracycline antibiotic, rifamycin antibiotic, phenicol antibiotic, triclosan	antibiotic target alteration, antibiotic efflux	36.67	90.23
Loose	novA		protein homolog model	ATP-binding cassette (ABC) antibiotic efflux pump	aminocoumarin antibiotic	antibiotic efflux	30	93.82
Loose	novA		protein homolog model	ATP-binding cassette (ABC) antibiotic efflux pump	aminocoumarin antibiotic	antibiotic efflux	31.73	94.8
Loose	bcr-1		protein homolog model	major facilitator superfamily (MFS) antibiotic efflux pump	bicyclomycin	antibiotic efflux	28.19	92.29
Loose	LptD		protein homolog model	ATP-binding cassette (ABC) antibiotic efflux pump		antibiotic efflux	26.38	104.6
Loose	bcrA		protein homolog model	ATP-binding cassette (ABC) antibiotic efflux pump	peptide antibiotic	antibiotic efflux	31.05	75.82
Loose	OmpA		protein homolog model	General Bacterial Porin with reduced permeability to beta-lactams	monobactam, carbapenem, cephalosporin, cephamycin, penam, penem	reduced permeability to antibiotic	36.21	57.75
Loose	arnA		protein homolog model	pmr phosphoethanolamine transferase	peptide antibiotic	antibiotic target alteration	27.69	47.28
Loose	baeS		protein homolog model	resistance-nodulation-cell division (RND) antibiotic efflux pump	aminoglycoside antibiotic, aminocoumarin antibiotic	antibiotic efflux	27.93	152.89
Loose	arnA		protein homolog model	pmr phosphoethanolamine transferase	peptide antibiotic	antibiotic target alteration	31.31	29.31
Loose	msbA		protein homolog model	ATP-binding cassette (ABC) antibiotic efflux pump	nitroimidazole antibiotic	antibiotic efflux	27.95	43.13
Loose	msbA		protein homolog model	ATP-binding cassette (ABC) antibiotic efflux pump	nitroimidazole antibiotic	antibiotic efflux	28.15	161.17
Loose	vanA		protein homolog model	glycopeptide resistance gene cluster, van ligase	glycopeptide antibiotic	antibiotic target alteration	26.24	338.19
Loose	Escherichia coli acrR with mutation conferring multidrug antibiotic resistance		protein overexpression model	resistance-nodulation-cell division (RND) antibiotic efflux pump	fluoroquinolone antibiotic, cephalosporin, glycylcycline, penam, tetracycline antibiotic, rifamycin antibiotic, phenicol antibiotic, triclosan	antibiotic target alteration, antibiotic efflux	40.38	86.98
Loose	tetB(P)		protein homolog model	tetracycline-resistant ribosomal protection protein	tetracycline antibiotic	antibiotic target protection	35.76	91.41
Loose	hp1181		protein homolog model	major facilitator superfamily (MFS) antibiotic efflux pump	fluoroquinolone antibiotic, tetracycline antibiotic, nitroimidazole antibiotic	antibiotic efflux	28.24	92.33
Loose	cpxA		protein homolog model	resistance-nodulation-cell division (RND) antibiotic efflux pump	aminoglycoside antibiotic, aminocoumarin antibiotic	antibiotic efflux	33.48	96.72
Loose	Pseudomonas aeruginosa CpxR		protein homolog model	resistance-nodulation-cell division (RND) antibiotic efflux pump	macrolide antibiotic, fluoroquinolone antibiotic, monobactam, aminoglycoside antibiotic, carbapenem, cephalosporin, cephamycin, penam, tetracycline antibiotic, peptide antibiotic, aminocoumarin antibiotic, diaminopyrimidine antibiotic, sulfonamide antibiotic, phenicol antibiotic, penem	antibiotic efflux	42.04	101.33
Loose	RanA		protein homolog model	ATP-binding cassette (ABC) antibiotic efflux pump		antibiotic efflux	31.18	86.43
Loose	vatH		protein homolog model	streptogramin vat acetyltransferase	streptogramin antibiotic	antibiotic inactivation	28.57	118.52
Loose	sul3		protein homolog model	sulfonamide resistant sul	sulfonamide antibiotic	antibiotic target replacement	39.46	104.56
Loose	optrA		protein homolog model	ABC-F ATP-binding cassette ribosomal protection protein	macrolide antibiotic, lincosamide antibiotic, streptogramin antibiotic, tetracycline antibiotic, oxazolidinone antibiotic, phenicol antibiotic, pleuromutilin antibiotic	antibiotic target protection	30.15	96.79
Loose	cmlv		protein homolog model	chloramphenicol phosphotransferase	phenicol antibiotic	antibiotic inactivation	27.91	93.81
Loose	MexH		protein homolog model	resistance-nodulation-cell division (RND) antibiotic efflux pump	fluoroquinolone antibiotic, tetracycline antibiotic, acridine dye	antibiotic efflux	30.57	90.81
Loose	MexW		protein homolog model	resistance-nodulation-cell division (RND) antibiotic efflux pump	macrolide antibiotic, fluoroquinolone antibiotic, tetracycline antibiotic, acridine dye, phenicol antibiotic	antibiotic efflux	39.25	100
Loose	apmA		protein homolog model	amp acetyltransferase	aminoglycoside antibiotic	antibiotic inactivation	47.92	125.55
Loose	ParR		protein homolog model	resistance-nodulation-cell division (RND) antibiotic efflux pump, Outer Membrane Porin (Opr)	macrolide antibiotic, fluoroquinolone antibiotic, monobactam, aminoglycoside antibiotic, carbapenem, cephalosporin, cephamycin, penam, tetracycline antibiotic, acridine dye, phenicol antibiotic, penem	antibiotic efflux, reduced permeability to antibiotic	52.27	96.17
Loose	ParS		protein homolog model	resistance-nodulation-cell division (RND) antibiotic efflux pump, Outer Membrane Porin (Opr)	macrolide antibiotic, fluoroquinolone antibiotic, monobactam, aminoglycoside antibiotic, carbapenem, cephalosporin, cephamycin, penam, tetracycline antibiotic, acridine dye, phenicol antibiotic, penem	antibiotic efflux, reduced permeability to antibiotic	32.26	103.97
Loose	dfrI		protein homolog model	trimethoprim resistant dihydrofolate reductase dfr	diaminopyrimidine antibiotic	antibiotic target replacement	56.63	90.05
Loose	TaeA		protein homolog model	ATP-binding cassette (ABC) antibiotic efflux pump	pleuromutilin antibiotic	antibiotic efflux	25.82	32.56
Loose	NmcR		protein homolog model	NmcA beta-lactamase	carbapenem, cephalosporin, cephamycin, penam	antibiotic inactivation	26.9	103.05
Loose	Acinetobacter baumannii AbaF		protein homolog model	major facilitator superfamily (MFS) antibiotic efflux pump	fosfomycin	antibiotic efflux	26.37	102.33
Loose	RanA		protein homolog model	ATP-binding cassette (ABC) antibiotic efflux pump		antibiotic efflux	30.05	93.8
Loose	OprM		protein homolog model	resistance-nodulation-cell division (RND) antibiotic efflux pump	macrolide antibiotic, fluoroquinolone antibiotic, monobactam, aminoglycoside antibiotic, carbapenem, cephalosporin, cephamycin, penam, tetracycline antibiotic, peptide antibiotic, acridine dye, aminocoumarin antibiotic, diaminopyrimidine antibiotic, sulfonamide antibiotic, phenicol antibiotic, penem	antibiotic efflux	43.24	98.56
Loose	tet(52)		protein homolog model	tetracycline inactivation enzyme	tetracycline antibiotic	antibiotic inactivation	24.16	99.74
Loose	abeM		protein homolog model	multidrug and toxic compound extrusion (MATE) transporter	fluoroquinolone antibiotic, acridine dye, triclosan	antibiotic efflux	34.47	100.89
Loose	bcrA		protein homolog model	ATP-binding cassette (ABC) antibiotic efflux pump	peptide antibiotic	antibiotic efflux	26.52	88.24
Loose	evgS		protein homolog model	major facilitator superfamily (MFS) antibiotic efflux pump, resistance-nodulation-cell division (RND) antibiotic efflux pump	macrolide antibiotic, fluoroquinolone antibiotic, penam, tetracycline antibiotic	antibiotic efflux	25	65.08
Loose	Mycobacterium tuberculosis rpoB mutants conferring resistance to rifampicin	H526S, D516G, L511R, Q517H	protein variant model	rifamycin-resistant beta-subunit of RNA polymerase (rpoB)	rifamycin antibiotic	antibiotic target alteration, antibiotic target replacement	57.02	117.06
Loose	Escherichia coli EF-Tu mutants conferring resistance to Pulvomycin	R234F	protein variant model	elfamycin resistant EF-Tu	elfamycin antibiotic	antibiotic target alteration	81.52	96.82
Loose	TxR		protein homolog model	ATP-binding cassette (ABC) antibiotic efflux pump	tetracycline antibiotic	antibiotic efflux	39.83	169.81
Loose	evgS		protein homolog model	major facilitator superfamily (MFS) antibiotic efflux pump, resistance-nodulation-cell division (RND) antibiotic efflux pump	macrolide antibiotic, fluoroquinolone antibiotic, penam, tetracycline antibiotic	antibiotic efflux	29.49	48.79
Loose	golS		protein homolog model	resistance-nodulation-cell division (RND) antibiotic efflux pump	monobactam, carbapenem, cephalosporin, cephamycin, penam, phenicol antibiotic, penem	antibiotic efflux	30.3	92.21
Loose	farA		protein homolog model	major facilitator superfamily (MFS) antibiotic efflux pump	antibacterial free fatty acids	antibiotic efflux	26.56	85.42
Loose	Klebsiella pneumoniae KpnG		protein homolog model	major facilitator superfamily (MFS) antibiotic efflux pump	macrolide antibiotic, fluoroquinolone antibiotic, aminoglycoside antibiotic, carbapenem, cephalosporin, penam, peptide antibiotic, penem	antibiotic efflux	34.83	122.31
Loose	msbA		protein homolog model	ATP-binding cassette (ABC) antibiotic efflux pump	nitroimidazole antibiotic	antibiotic efflux	33.14	122.51
Loose	cfrC		protein homolog model	Cfr 23S ribosomal RNA methyltransferase	lincosamide antibiotic, streptogramin antibiotic, oxazolidinone antibiotic, phenicol antibiotic	antibiotic target alteration	32.37	105.52
Loose	qacA		protein homolog model	major facilitator superfamily (MFS) antibiotic efflux pump	fluoroquinolone antibiotic	antibiotic efflux	27.69	77.82
Loose	Pseudomonas aeruginosa CpxR		protein homolog model	resistance-nodulation-cell division (RND) antibiotic efflux pump	macrolide antibiotic, fluoroquinolone antibiotic, monobactam, aminoglycoside antibiotic, carbapenem, cephalosporin, cephamycin, penam, tetracycline antibiotic, peptide antibiotic, aminocoumarin antibiotic, diaminopyrimidine antibiotic, sulfonamide antibiotic, phenicol antibiotic, penem	antibiotic efflux	43.75	100.44
Loose	cpxA		protein homolog model	resistance-nodulation-cell division (RND) antibiotic efflux pump	aminoglycoside antibiotic, aminocoumarin antibiotic	antibiotic efflux	33.14	101.31
Loose	tetA(58)		protein homolog model	major facilitator superfamily (MFS) antibiotic efflux pump	tetracycline antibiotic	antibiotic efflux	32.81	92.13
Loose	RanA		protein homolog model	ATP-binding cassette (ABC) antibiotic efflux pump		antibiotic efflux	33.33	132.56
Loose	tetB(60)		protein homolog model	ATP-binding cassette (ABC) antibiotic efflux pump	tetracycline antibiotic	antibiotic efflux	28.57	44.04
Loose	Acinetobacter baumannii AbaF		protein homolog model	major facilitator superfamily (MFS) antibiotic efflux pump	fosfomycin	antibiotic efflux	27.12	105.13
Loose	TxR		protein homolog model	ATP-binding cassette (ABC) antibiotic efflux pump	tetracycline antibiotic	antibiotic efflux	26.87	144.34
Loose	ykkD		protein homolog model	small multidrug resistance (SMR) antibiotic efflux pump	aminoglycoside antibiotic, tetracycline antibiotic, phenicol antibiotic	antibiotic efflux	41.18	105.71
Loose	ykkC		protein homolog model	small multidrug resistance (SMR) antibiotic efflux pump	aminoglycoside antibiotic, tetracycline antibiotic, phenicol antibiotic	antibiotic efflux	37.27	102.68
Loose	RanA		protein homolog model	ATP-binding cassette (ABC) antibiotic efflux pump		antibiotic efflux	25.94	97.67
Loose	adeL		protein homolog model	resistance-nodulation-cell division (RND) antibiotic efflux pump	fluoroquinolone antibiotic, tetracycline antibiotic	antibiotic efflux	32.43	89.02
Loose	cdeA		protein homolog model	multidrug and toxic compound extrusion (MATE) transporter	fluoroquinolone antibiotic, acridine dye	antibiotic efflux	24.41	100.45
Loose	Staphylococcus aureus mupB conferring resistance to mupirocin		protein homolog model	antibiotic-resistant isoleucyl-tRNA synthetase (ileS)	mupirocin	antibiotic target alteration	28.19	91.77
Loose	Escherichia coli EF-Tu mutants conferring resistance to Pulvomycin	R234F	protein variant model	elfamycin resistant EF-Tu	elfamycin antibiotic	antibiotic target alteration	81.77	96.82
Loose	Staphylococcus aureus fusA with mutation conferring resistance to fusidic acid	V90I	protein variant model	antibiotic resistant fusA	fusidic acid	antibiotic target alteration	57.14	100.72
Loose	Escherichia coli acrR with mutation conferring multidrug antibiotic resistance		protein overexpression model	resistance-nodulation-cell division (RND) antibiotic efflux pump	fluoroquinolone antibiotic, cephalosporin, glycylcycline, penam, tetracycline antibiotic, rifamycin antibiotic, phenicol antibiotic, triclosan	antibiotic target alteration, antibiotic efflux	34.85	87.44
Loose	bcr-1		protein homolog model	major facilitator superfamily (MFS) antibiotic efflux pump	bicyclomycin	antibiotic efflux	34.29	99.5
Loose	Planobispora rosea EF-Tu mutants conferring resistance to inhibitor GE2270A	G261S, G279A, V295C	protein variant model	elfamycin resistant EF-Tu	elfamycin antibiotic	antibiotic target alteration	24.13	150.38
Loose	novA		protein homolog model	ATP-binding cassette (ABC) antibiotic efflux pump	aminocoumarin antibiotic	antibiotic efflux	28.25	98.7
Loose	Burkholderia pseudomallei Omp38		protein homolog model	General Bacterial Porin with reduced permeability to beta-lactams	monobactam, carbapenem, cephalosporin, cephamycin, penam, penem	reduced permeability to antibiotic	27.71	105.08
Loose	PmrF		protein homolog model	pmr phosphoethanolamine transferase	peptide antibiotic	antibiotic target alteration	31.95	97.2
Loose	RanA		protein homolog model	ATP-binding cassette (ABC) antibiotic efflux pump		antibiotic efflux	32.55	101.16
Loose	RanB		protein homolog model	ATP-binding cassette (ABC) antibiotic efflux pump		antibiotic efflux	27.53	147.04
Loose	LpsB		protein homolog model	Intrinsic peptide antibiotic resistant Lps	peptide antibiotic	reduced permeability to antibiotic	41.88	99.18
Loose	OmpA		protein homolog model	General Bacterial Porin with reduced permeability to beta-lactams	monobactam, carbapenem, cephalosporin, cephamycin, penam, penem	reduced permeability to antibiotic	26.79	46.26
Loose	msbA		protein homolog model	ATP-binding cassette (ABC) antibiotic efflux pump	nitroimidazole antibiotic	antibiotic efflux	40.1	100.17
Loose	OmpA		protein homolog model	General Bacterial Porin with reduced permeability to beta-lactams	monobactam, carbapenem, cephalosporin, cephamycin, penam, penem	reduced permeability to antibiotic	34.88	45.99
Loose	oleC		protein homolog model	ATP-binding cassette (ABC) antibiotic efflux pump	macrolide antibiotic	antibiotic efflux	33.48	73.85
Loose	acrB		protein homolog model	resistance-nodulation-cell division (RND) antibiotic efflux pump	fluoroquinolone antibiotic, cephalosporin, glycylcycline, penam, tetracycline antibiotic, rifamycin antibiotic, phenicol antibiotic, triclosan	antibiotic efflux	53.37	101.24
Loose	Escherichia coli acrA		protein homolog model	resistance-nodulation-cell division (RND) antibiotic efflux pump	fluoroquinolone antibiotic, cephalosporin, glycylcycline, penam, tetracycline antibiotic, rifamycin antibiotic, phenicol antibiotic, triclosan	antibiotic efflux	46.43	100
Loose	RanA		protein homolog model	ATP-binding cassette (ABC) antibiotic efflux pump		antibiotic efflux	28.46	99.22
Loose	arlS		protein homolog model	major facilitator superfamily (MFS) antibiotic efflux pump	fluoroquinolone antibiotic, acridine dye	antibiotic efflux	28.7	94.9
Loose	mtrA		protein homolog model	resistance-nodulation-cell division (RND) antibiotic efflux pump	macrolide antibiotic, penam	antibiotic efflux	37.95	100.88
Loose	efrA		protein homolog model	ATP-binding cassette (ABC) antibiotic efflux pump	macrolide antibiotic, fluoroquinolone antibiotic, rifamycin antibiotic	antibiotic efflux	28.85	125.39
Loose	poxtA		protein homolog model	ABC-F ATP-binding cassette ribosomal protection protein	macrolide antibiotic, lincosamide antibiotic, streptogramin antibiotic, tetracycline antibiotic, oxazolidinone antibiotic, phenicol antibiotic, pleuromutilin antibiotic	antibiotic target protection	27.27	49.26
Loose	adeR		protein homolog model	resistance-nodulation-cell division (RND) antibiotic efflux pump	glycylcycline, tetracycline antibiotic	antibiotic efflux	34.29	49.8
Loose	vanRF		protein homolog model	glycopeptide resistance gene cluster, vanR	glycopeptide antibiotic	antibiotic target alteration	33.62	704.76
Loose	adeL		protein homolog model	resistance-nodulation-cell division (RND) antibiotic efflux pump	fluoroquinolone antibiotic, tetracycline antibiotic	antibiotic efflux	28.37	89.91
Loose	tetA(58)		protein homolog model	major facilitator superfamily (MFS) antibiotic efflux pump	tetracycline antibiotic	antibiotic efflux	26.87	86.01
Loose	YajC		protein homolog model	resistance-nodulation-cell division (RND) antibiotic efflux pump	fluoroquinolone antibiotic, cephalosporin, glycylcycline, penam, tetracycline antibiotic, rifamycin antibiotic, phenicol antibiotic, triclosan	antibiotic efflux	47.96	123.21
Loose	Staphylococcus aureus mupA conferring resistance to mupirocin		protein homolog model	antibiotic-resistant isoleucyl-tRNA synthetase (ileS)	mupirocin	antibiotic target alteration	28.89	83.98
Loose	MdtK		protein homolog model	multidrug and toxic compound extrusion (MATE) transporter	fluoroquinolone antibiotic	antibiotic efflux	24.26	94.94
Loose	Acinetobacter baumannii AbaQ		protein homolog model	major facilitator superfamily (MFS) antibiotic efflux pump	fluoroquinolone antibiotic	antibiotic efflux	42.96	100.23
Loose	RanA		protein homolog model	ATP-binding cassette (ABC) antibiotic efflux pump		antibiotic efflux	32.3	132.17
Loose	tetX		protein homolog model	tetracycline inactivation enzyme	glycylcycline, tetracycline antibiotic	antibiotic inactivation	42.86	87.11
Loose	rphB		protein homolog model	rifampin phosphotransferase	rifamycin antibiotic	antibiotic inactivation	43.21	94.91
Loose	macB		protein homolog model	ATP-binding cassette (ABC) antibiotic efflux pump	macrolide antibiotic	antibiotic efflux	37.5	37.42
Loose	RanA		protein homolog model	ATP-binding cassette (ABC) antibiotic efflux pump		antibiotic efflux	34.74	147.29
Loose	RanB		protein homolog model	ATP-binding cassette (ABC) antibiotic efflux pump		antibiotic efflux	25.4	101.98
Loose	RanA		protein homolog model	ATP-binding cassette (ABC) antibiotic efflux pump		antibiotic efflux	36.29	101.94
Loose	mtrA		protein homolog model	resistance-nodulation-cell division (RND) antibiotic efflux pump	macrolide antibiotic, penam	antibiotic efflux	34.23	53.95
Loose	Escherichia coli ampC1 beta-lactamase		protein homolog model	ampC-type beta-lactamase	cephalosporin, penam	antibiotic inactivation	36.48	88.02
Loose	macA		protein homolog model	ATP-binding cassette (ABC) antibiotic efflux pump	macrolide antibiotic	antibiotic efflux	35.44	102.55
Loose	macB		protein homolog model	ATP-binding cassette (ABC) antibiotic efflux pump	macrolide antibiotic	antibiotic efflux	49.61	101.24
Loose	vanHD		protein homolog model	vanH, glycopeptide resistance gene cluster	glycopeptide antibiotic	antibiotic target alteration	32.38	103.1
Loose	vanXA		protein homolog model	vanX, glycopeptide resistance gene cluster	glycopeptide antibiotic	antibiotic target alteration	32.37	91.58
Loose	evgA		protein homolog model	major facilitator superfamily (MFS) antibiotic efflux pump, resistance-nodulation-cell division (RND) antibiotic efflux pump	macrolide antibiotic, fluoroquinolone antibiotic, penam, tetracycline antibiotic	antibiotic efflux	25.77	95.59
Loose	ErmF		protein homolog model	Erm 23S ribosomal RNA methyltransferase	macrolide antibiotic, lincosamide antibiotic, streptogramin antibiotic	antibiotic target alteration	28.21	83.08
Loose	vanF		protein homolog model	glycopeptide resistance gene cluster, van ligase	glycopeptide antibiotic	antibiotic target alteration	25.25	312.54
Loose	macB		protein homolog model	ATP-binding cassette (ABC) antibiotic efflux pump	macrolide antibiotic	antibiotic efflux	37.19	40.06
Loose	TaeA		protein homolog model	ATP-binding cassette (ABC) antibiotic efflux pump	pleuromutilin antibiotic	antibiotic efflux	34.05	98.92
Loose	ErmD		protein homolog model	Erm 23S ribosomal RNA methyltransferase	macrolide antibiotic, lincosamide antibiotic, streptogramin antibiotic	antibiotic target alteration	30	155.4
Loose	otr(A)		protein homolog model	tetracycline-resistant ribosomal protection protein	tetracycline antibiotic	antibiotic target protection	43.66	91.55
Loose	ErmB		protein homolog model	Erm 23S ribosomal RNA methyltransferase	macrolide antibiotic, lincosamide antibiotic, streptogramin antibiotic	antibiotic target alteration	29.03	115.32
Loose	Staphylococcus aureus mupB conferring resistance to mupirocin		protein homolog model	antibiotic-resistant isoleucyl-tRNA synthetase (ileS)	mupirocin	antibiotic target alteration	21.47	88.77
Loose	mecI		protein homolog model	methicillin resistant PBP2	penam	antibiotic target replacement	26.5	120.33
Loose	TaeA		protein homolog model	ATP-binding cassette (ABC) antibiotic efflux pump	pleuromutilin antibiotic	antibiotic efflux	38.71	85.65
Loose	farA		protein homolog model	major facilitator superfamily (MFS) antibiotic efflux pump	antibacterial free fatty acids	antibiotic efflux	24.9	92.97
Loose	bcrA		protein homolog model	ATP-binding cassette (ABC) antibiotic efflux pump	peptide antibiotic	antibiotic efflux	37.12	296.73
Loose	vanRG		protein homolog model	glycopeptide resistance gene cluster, vanR	glycopeptide antibiotic	antibiotic target alteration	28.69	54.47
Loose	vanRF		protein homolog model	glycopeptide resistance gene cluster, vanR	glycopeptide antibiotic	antibiotic target alteration	37.07	51.52
Loose	CRP		protein homolog model	resistance-nodulation-cell division (RND) antibiotic efflux pump	macrolide antibiotic, fluoroquinolone antibiotic, penam	antibiotic efflux	22.58	111.9
Loose	abeS		protein homolog model	small multidrug resistance (SMR) antibiotic efflux pump	macrolide antibiotic, aminocoumarin antibiotic	antibiotic efflux	34.74	109.17
Loose	abeS		protein homolog model	small multidrug resistance (SMR) antibiotic efflux pump	macrolide antibiotic, aminocoumarin antibiotic	antibiotic efflux	34.02	95.41
Loose	GOB-16		protein homolog model	GOB beta-lactamase	carbapenem, cephalosporin, penam	antibiotic inactivation	26.71	77.24
Loose	Acinetobacter baumannii AbaF		protein homolog model	major facilitator superfamily (MFS) antibiotic efflux pump	fosfomycin	antibiotic efflux	24.39	98.14
Loose	Acinetobacter baumannii AbaF		protein homolog model	major facilitator superfamily (MFS) antibiotic efflux pump	fosfomycin	antibiotic efflux	33.89	103.03
Loose	mecB		protein homolog model	methicillin resistant PBP2	penam	antibiotic target replacement	25.09	94.81
Loose	FosC2		protein homolog model	fosC phosphotransferase family	fosfomycin	antibiotic inactivation	25.62	106.82
Loose	Staphylococcus aureus murA with mutation conferring resistance to fosfomycin	G257D, D278E, Q362R	protein variant model	antibiotic-resistant murA transferase	fosfomycin	antibiotic target alteration	50.24	100.95
Loose	vanHB		protein homolog model	vanH, glycopeptide resistance gene cluster	glycopeptide antibiotic	antibiotic target alteration	34.56	126.32
Loose	emrY		protein homolog model	major facilitator superfamily (MFS) antibiotic efflux pump	tetracycline antibiotic	antibiotic efflux	28.17	91.6
Loose	PNGM-1		protein homolog model	PNGM beta-lactamase	carbapenem, cephalosporin, penam	antibiotic inactivation	23.26	72.28
Loose	vanE		protein homolog model	glycopeptide resistance gene cluster, van ligase	glycopeptide antibiotic	antibiotic target alteration	29.25	87.22
Loose	Klebsiella pneumoniae KpnG		protein homolog model	major facilitator superfamily (MFS) antibiotic efflux pump	macrolide antibiotic, fluoroquinolone antibiotic, aminoglycoside antibiotic, carbapenem, cephalosporin, penam, peptide antibiotic, penem	antibiotic efflux	40	108.46
Loose	Escherichia coli EF-Tu mutants conferring resistance to Pulvomycin	R231V	protein variant model	elfamycin resistant EF-Tu	elfamycin antibiotic	antibiotic target alteration	29.29	219.32
Loose	macB		protein homolog model	ATP-binding cassette (ABC) antibiotic efflux pump	macrolide antibiotic	antibiotic efflux	35.59	35.25
Loose	tetB(46)		protein homolog model	ATP-binding cassette (ABC) antibiotic efflux pump	tetracycline antibiotic	antibiotic efflux	29.02	44.12
Loose	LlmA 23S ribosomal RNA methyltransferase		protein homolog model	Llm 23S ribosomal RNA methyltransferase	lincosamide antibiotic	antibiotic target alteration	31.21	255.4
Loose	tsnR		protein homolog model	non-erm 23S ribosomal RNA methyltransferase (A1067)	peptide antibiotic	antibiotic target alteration	28.57	90
Loose	vanHB		protein homolog model	vanH, glycopeptide resistance gene cluster	glycopeptide antibiotic	antibiotic target alteration	28.51	95.98
Loose	vanTN		protein homolog model	glycopeptide resistance gene cluster, vanT	glycopeptide antibiotic	antibiotic target alteration	31.13	50.71
Loose	bcrA		protein homolog model	ATP-binding cassette (ABC) antibiotic efflux pump	peptide antibiotic	antibiotic efflux	27.94	82.35
Loose	Acinetobacter baumannii AbaF		protein homolog model	major facilitator superfamily (MFS) antibiotic efflux pump	fosfomycin	antibiotic efflux	32.46	116.08
Loose	Staphylococcus aureus fusA with mutation conferring resistance to fusidic acid	H457Q	protein variant model	antibiotic resistant fusA	fusidic acid	antibiotic target alteration	28.11	76.33
Loose	macB		protein homolog model	ATP-binding cassette (ABC) antibiotic efflux pump	macrolide antibiotic	antibiotic efflux	43.84	35.4
Loose	mepA		protein homolog model	multidrug and toxic compound extrusion (MATE) transporter	glycylcycline, tetracycline antibiotic	antibiotic efflux	26.36	100.89
Loose	TxR		protein homolog model	ATP-binding cassette (ABC) antibiotic efflux pump	tetracycline antibiotic	antibiotic efflux	43.08	145.6
Loose	cpxA		protein homolog model	resistance-nodulation-cell division (RND) antibiotic efflux pump	aminoglycoside antibiotic, aminocoumarin antibiotic	antibiotic efflux	24.89	113.57
Loose	Escherichia coli marR mutant conferring antibiotic resistance		protein overexpression model	resistance-nodulation-cell division (RND) antibiotic efflux pump	fluoroquinolone antibiotic, cephalosporin, glycylcycline, penam, tetracycline antibiotic, rifamycin antibiotic, phenicol antibiotic, triclosan	antibiotic target alteration, antibiotic efflux	37.36	113.89
Loose	Mycobacterium tuberculosis kasA mutant conferring resistance to isoniazid	F413L	protein variant model	antibiotic resistant kasA	isoniazid	antibiotic target alteration	31.05	97.6
Loose	Thermus thermophilus uL3 mutations conferring resistance to pleuromutilin antibiotics	R144C	protein variant model	Ribosomal protein mutation conferring resistance to pleuromutilin antibiotics	pleuromutilin antibiotic	antibiotic target alteration	48.57	103.88
Loose	Enterococcus faecalis cls with mutation conferring resistance to daptomycin	H215R	protein variant model	daptomycin resistant cls	peptide antibiotic	antibiotic target alteration	34.35	102.29
Loose	Mycobacterium tuberculosis gidB mutation conferring resistance to streptomycin	A183E	protein variant model	antibiotic resistant gidB	aminoglycoside antibiotic	antibiotic target alteration	32.32	93.3
Loose	Mycolicibacterium smegmatis ndh with mutation conferring resistance to isoniazid	L100P	protein variant model	antibiotic resistant ndh	isoniazid	antibiotic target alteration	27.08	93.44
Loose	Clostridioides difficile gyrB conferring resistance to fluoroquinolones	V423F	protein variant model	fluoroquinolone resistant gyrB	fluoroquinolone antibiotic	antibiotic target alteration	37.97	99.22
Loose	Clostridioides difficile gyrB conferring resistance to fluoroquinolones	V423F	protein variant model	fluoroquinolone resistant gyrB	fluoroquinolone antibiotic	antibiotic target alteration	58.73	125.9
Loose	Escherichia coli fabI mutations conferring resistance to isoniazid and triclosan	F203A	protein variant model	antibiotic resistant fabI	isoniazid, triclosan	antibiotic target alteration	26.29	93.13
Loose	Mycobacterium tuberculosis thyA with mutation conferring resistance to para-aminosalicylic acid	H75N	protein variant model	aminosalicylate resistant thymidylate synthase	para-aminosalicylic acid	antibiotic target alteration	63.64	100.38
Loose	Escherichia coli soxS with mutation conferring antibiotic resistance		protein overexpression model	ATP-binding cassette (ABC) antibiotic efflux pump, major facilitator superfamily (MFS) antibiotic efflux pump, resistance-nodulation-cell division (RND) antibiotic efflux pump, General Bacterial Porin with reduced permeability to beta-lactams	fluoroquinolone antibiotic, monobactam, carbapenem, cephalosporin, glycylcycline, cephamycin, penam, tetracycline antibiotic, rifamycin antibiotic, phenicol antibiotic, triclosan, penem	antibiotic target alteration, antibiotic efflux, reduced permeability to antibiotic	31.94	235.51
Loose	MexS		protein overexpression model	resistance-nodulation-cell division (RND) antibiotic efflux pump	fluoroquinolone antibiotic, diaminopyrimidine antibiotic, phenicol antibiotic	antibiotic efflux	26.57	94.69

## Sheet: DSM_100375
CARD analysis of DSM 100375
RGI criteria	ARO Term	SNP	Detection	AMR	Drug	Resistance	% Identity of Matching Region	% Length of Reference Sequence
Loose	abeM		protein homolog model	multidrug and toxic compound extrusion (MATE) transporter	fluoroquinolone antibiotic, acridine dye, triclosan	antibiotic efflux	34.69	100.89
Loose	abeS		protein homolog model	small multidrug resistance (SMR) antibiotic efflux pump	macrolide antibiotic, aminocoumarin antibiotic	antibiotic efflux	34.02	95.41
Loose	abeS		protein homolog model	small multidrug resistance (SMR) antibiotic efflux pump	macrolide antibiotic, aminocoumarin antibiotic	antibiotic efflux	34.74	109.17
Loose	Acinetobacter baumannii AbaF		protein homolog model	major facilitator superfamily (MFS) antibiotic efflux pump	fosfomycin	antibiotic efflux	26.37	102.33
Loose	Acinetobacter baumannii AbaF		protein homolog model	major facilitator superfamily (MFS) antibiotic efflux pump	fosfomycin	antibiotic efflux	27.12	105.13
Loose	Acinetobacter baumannii AbaF		protein homolog model	major facilitator superfamily (MFS) antibiotic efflux pump	fosfomycin	antibiotic efflux	23.9	98.14
Loose	Acinetobacter baumannii AbaF		protein homolog model	major facilitator superfamily (MFS) antibiotic efflux pump	fosfomycin	antibiotic efflux	32.46	116.08
Loose	Acinetobacter baumannii AbaQ		protein homolog model	major facilitator superfamily (MFS) antibiotic efflux pump	fluoroquinolone antibiotic	antibiotic efflux	42.96	100.23
Loose	acrB		protein homolog model	resistance-nodulation-cell division (RND) antibiotic efflux pump	fluoroquinolone antibiotic, cephalosporin, glycylcycline, penam, tetracycline antibiotic, rifamycin antibiotic, phenicol antibiotic, triclosan	antibiotic efflux	53.37	101.24
Loose	adeL		protein homolog model	resistance-nodulation-cell division (RND) antibiotic efflux pump	fluoroquinolone antibiotic, tetracycline antibiotic	antibiotic efflux	32.43	89.02
Loose	adeL		protein homolog model	resistance-nodulation-cell division (RND) antibiotic efflux pump	fluoroquinolone antibiotic, tetracycline antibiotic	antibiotic efflux	28.37	89.91
Loose	apmA		protein homolog model	amp acetyltransferase	aminoglycoside antibiotic	antibiotic inactivation	47.92	125.55
Loose	arlS		protein homolog model	major facilitator superfamily (MFS) antibiotic efflux pump	fluoroquinolone antibiotic, acridine dye	antibiotic efflux	27.15	94.9
Loose	arnA		protein homolog model	pmr phosphoethanolamine transferase	peptide antibiotic	antibiotic target alteration	28.08	47.28
Loose	arnA		protein homolog model	pmr phosphoethanolamine transferase	peptide antibiotic	antibiotic target alteration	31.31	29.31
Loose	baeS		protein homolog model	resistance-nodulation-cell division (RND) antibiotic efflux pump	aminoglycoside antibiotic, aminocoumarin antibiotic	antibiotic efflux	27.93	152.89
Loose	bcr-1		protein homolog model	major facilitator superfamily (MFS) antibiotic efflux pump	bicyclomycin	antibiotic efflux	28.19	92.29
Loose	bcr-1		protein homolog model	major facilitator superfamily (MFS) antibiotic efflux pump	bicyclomycin	antibiotic efflux	33.77	99.5
Loose	bcrA		protein homolog model	ATP-binding cassette (ABC) antibiotic efflux pump	peptide antibiotic	antibiotic efflux	30.14	75.82
Loose	bcrA		protein homolog model	ATP-binding cassette (ABC) antibiotic efflux pump	peptide antibiotic	antibiotic efflux	26.96	87.91
Loose	bcrA		protein homolog model	ATP-binding cassette (ABC) antibiotic efflux pump	peptide antibiotic	antibiotic efflux	29.28	68.95
Loose	bcrA		protein homolog model	ATP-binding cassette (ABC) antibiotic efflux pump	peptide antibiotic	antibiotic efflux	37.12	296.73
Loose	bcrA		protein homolog model	ATP-binding cassette (ABC) antibiotic efflux pump	peptide antibiotic	antibiotic efflux	28.36	82.35
Loose	Burkholderia pseudomallei Omp38		protein homolog model	General Bacterial Porin with reduced permeability to beta-lactams	monobactam, carbapenem, cephalosporin, cephamycin, penam, penem	reduced permeability to antibiotic	27.36	103.21
Loose	cdeA		protein homolog model	multidrug and toxic compound extrusion (MATE) transporter	fluoroquinolone antibiotic, acridine dye	antibiotic efflux	24.41	100.45
Loose	cfrC		protein homolog model	Cfr 23S ribosomal RNA methyltransferase	lincosamide antibiotic, streptogramin antibiotic, oxazolidinone antibiotic, phenicol antibiotic	antibiotic target alteration	32.37	105.52
Loose	Clostridioides difficile gyrB conferring resistance to fluoroquinolones	V423F	protein variant model	fluoroquinolone resistant gyrB	fluoroquinolone antibiotic	antibiotic target alteration	37.97	99.22
Loose	Clostridioides difficile gyrB conferring resistance to fluoroquinolones	V423F	protein variant model	fluoroquinolone resistant gyrB	fluoroquinolone antibiotic	antibiotic target alteration	58.73	125.9
Loose	cmlv		protein homolog model	chloramphenicol phosphotransferase	phenicol antibiotic	antibiotic inactivation	27.91	93.81
Loose	cpxA		protein homolog model	resistance-nodulation-cell division (RND) antibiotic efflux pump	aminoglycoside antibiotic, aminocoumarin antibiotic	antibiotic efflux	33.48	96.72
Loose	cpxA		protein homolog model	resistance-nodulation-cell division (RND) antibiotic efflux pump	aminoglycoside antibiotic, aminocoumarin antibiotic	antibiotic efflux	32.83	101.31
Loose	cpxA		protein homolog model	resistance-nodulation-cell division (RND) antibiotic efflux pump	aminoglycoside antibiotic, aminocoumarin antibiotic	antibiotic efflux	25.33	113.57
Loose	CRP		protein homolog model	resistance-nodulation-cell division (RND) antibiotic efflux pump	macrolide antibiotic, fluoroquinolone antibiotic, penam	antibiotic efflux	22.58	111.9
Loose	dfrI		protein homolog model	trimethoprim resistant dihydrofolate reductase dfr	diaminopyrimidine antibiotic	antibiotic target replacement	56.63	90.05
Loose	efrA		protein homolog model	ATP-binding cassette (ABC) antibiotic efflux pump	macrolide antibiotic, fluoroquinolone antibiotic, rifamycin antibiotic	antibiotic efflux	28.85	125.39
Loose	emrY		protein homolog model	major facilitator superfamily (MFS) antibiotic efflux pump	tetracycline antibiotic	antibiotic efflux	28.42	91.6
Loose	Enterococcus faecalis cls with mutation conferring resistance to daptomycin	H215R	protein variant model	daptomycin resistant cls	peptide antibiotic	antibiotic target alteration	34.35	102.29
Loose	ErmB		protein homolog model	Erm 23S ribosomal RNA methyltransferase	macrolide antibiotic, lincosamide antibiotic, streptogramin antibiotic	antibiotic target alteration	29.03	115.32
Loose	ErmD		protein homolog model	Erm 23S ribosomal RNA methyltransferase	macrolide antibiotic, lincosamide antibiotic, streptogramin antibiotic	antibiotic target alteration	30	155.4
Loose	ErmF		protein homolog model	Erm 23S ribosomal RNA methyltransferase	macrolide antibiotic, lincosamide antibiotic, streptogramin antibiotic	antibiotic target alteration	28.21	83.08
Loose	Escherichia coli acrA		protein homolog model	resistance-nodulation-cell division (RND) antibiotic efflux pump	fluoroquinolone antibiotic, cephalosporin, glycylcycline, penam, tetracycline antibiotic, rifamycin antibiotic, phenicol antibiotic, triclosan	antibiotic efflux	46.43	100
Loose	Escherichia coli acrR with mutation conferring multidrug antibiotic resistance		protein overexpression model	resistance-nodulation-cell division (RND) antibiotic efflux pump	fluoroquinolone antibiotic, cephalosporin, glycylcycline, penam, tetracycline antibiotic, rifamycin antibiotic, phenicol antibiotic, triclosan	antibiotic target alteration, antibiotic efflux	40.38	86.98
Loose	Escherichia coli acrR with mutation conferring multidrug antibiotic resistance		protein overexpression model	resistance-nodulation-cell division (RND) antibiotic efflux pump	fluoroquinolone antibiotic, cephalosporin, glycylcycline, penam, tetracycline antibiotic, rifamycin antibiotic, phenicol antibiotic, triclosan	antibiotic target alteration, antibiotic efflux	39.58	87.44
Loose	Escherichia coli ampC1 beta-lactamase		protein homolog model	ampC-type beta-lactamase	cephalosporin, penam	antibiotic inactivation	36.48	88.02
Loose	Escherichia coli EF-Tu mutants conferring resistance to Pulvomycin	R234F	protein variant model	elfamycin resistant EF-Tu	elfamycin antibiotic	antibiotic target alteration	81.52	96.82
Loose	Escherichia coli EF-Tu mutants conferring resistance to Pulvomycin	R234F	protein variant model	elfamycin resistant EF-Tu	elfamycin antibiotic	antibiotic target alteration	81.77	96.82
Loose	Escherichia coli EF-Tu mutants conferring resistance to Pulvomycin	R231V	protein variant model	elfamycin resistant EF-Tu	elfamycin antibiotic	antibiotic target alteration	29.71	219.32
Loose	Escherichia coli fabI mutations conferring resistance to isoniazid and triclosan	F203L	protein variant model	antibiotic resistant fabI	isoniazid, triclosan	antibiotic target alteration	26.56	95.8
Loose	Escherichia coli fabI mutations conferring resistance to isoniazid and triclosan	F203A	protein variant model	antibiotic resistant fabI	isoniazid, triclosan	antibiotic target alteration	26.29	93.13
Loose	Escherichia coli marR mutant conferring antibiotic resistance		protein overexpression model	resistance-nodulation-cell division (RND) antibiotic efflux pump	fluoroquinolone antibiotic, cephalosporin, glycylcycline, penam, tetracycline antibiotic, rifamycin antibiotic, phenicol antibiotic, triclosan	antibiotic target alteration, antibiotic efflux	37.36	113.89
Loose	Escherichia coli soxS with mutation conferring antibiotic resistance		protein overexpression model	ATP-binding cassette (ABC) antibiotic efflux pump, major facilitator superfamily (MFS) antibiotic efflux pump, resistance-nodulation-cell division (RND) antibiotic efflux pump, General Bacterial Porin with reduced permeability to beta-lactams	fluoroquinolone antibiotic, monobactam, carbapenem, cephalosporin, glycylcycline, cephamycin, penam, tetracycline antibiotic, rifamycin antibiotic, phenicol antibiotic, triclosan, penem	antibiotic target alteration, antibiotic efflux, reduced permeability to antibiotic	31.94	235.51
Loose	evgA		protein homolog model	major facilitator superfamily (MFS) antibiotic efflux pump, resistance-nodulation-cell division (RND) antibiotic efflux pump	macrolide antibiotic, fluoroquinolone antibiotic, penam, tetracycline antibiotic	antibiotic efflux	25.32	95.59
Loose	evgS		protein homolog model	major facilitator superfamily (MFS) antibiotic efflux pump, resistance-nodulation-cell division (RND) antibiotic efflux pump	macrolide antibiotic, fluoroquinolone antibiotic, penam, tetracycline antibiotic	antibiotic efflux	29.03	48.79
Loose	evgS		protein homolog model	major facilitator superfamily (MFS) antibiotic efflux pump, resistance-nodulation-cell division (RND) antibiotic efflux pump	macrolide antibiotic, fluoroquinolone antibiotic, penam, tetracycline antibiotic	antibiotic efflux	25	65.08
Loose	farA		protein homolog model	major facilitator superfamily (MFS) antibiotic efflux pump	antibacterial free fatty acids	antibiotic efflux	26.56	85.42
Loose	farA		protein homolog model	major facilitator superfamily (MFS) antibiotic efflux pump	antibacterial free fatty acids	antibiotic efflux	24.9	92.97
Loose	FosC2		protein homolog model	fosC phosphotransferase family	fosfomycin	antibiotic inactivation	25.62	106.82
Loose	GOB-16		protein homolog model	GOB beta-lactamase	carbapenem, cephalosporin, penam	antibiotic inactivation	26.71	77.24
Loose	golS		protein homolog model	resistance-nodulation-cell division (RND) antibiotic efflux pump	monobactam, carbapenem, cephalosporin, cephamycin, penam, phenicol antibiotic, penem	antibiotic efflux	29.55	92.21
Loose	hp1181		protein homolog model	major facilitator superfamily (MFS) antibiotic efflux pump	fluoroquinolone antibiotic, tetracycline antibiotic, nitroimidazole antibiotic	antibiotic efflux	27.98	92.33
Loose	Klebsiella pneumoniae KpnG		protein homolog model	major facilitator superfamily (MFS) antibiotic efflux pump	macrolide antibiotic, fluoroquinolone antibiotic, aminoglycoside antibiotic, carbapenem, cephalosporin, penam, peptide antibiotic, penem	antibiotic efflux	34.83	122.31
Loose	Klebsiella pneumoniae KpnG		protein homolog model	major facilitator superfamily (MFS) antibiotic efflux pump	macrolide antibiotic, fluoroquinolone antibiotic, aminoglycoside antibiotic, carbapenem, cephalosporin, penam, peptide antibiotic, penem	antibiotic efflux	40	102.05
Loose	LlmA 23S ribosomal RNA methyltransferase		protein homolog model	Llm 23S ribosomal RNA methyltransferase	lincosamide antibiotic	antibiotic target alteration	31.21	255.4
Loose	LpsB		protein homolog model	Intrinsic peptide antibiotic resistant Lps	peptide antibiotic	reduced permeability to antibiotic	41.35	99.18
Loose	LptD		protein homolog model	ATP-binding cassette (ABC) antibiotic efflux pump		antibiotic efflux	26.41	104.6
Loose	macA		protein homolog model	ATP-binding cassette (ABC) antibiotic efflux pump	macrolide antibiotic	antibiotic efflux	35.44	102.55
Loose	macB		protein homolog model	ATP-binding cassette (ABC) antibiotic efflux pump	macrolide antibiotic	antibiotic efflux	37.5	37.42
Loose	macB		protein homolog model	ATP-binding cassette (ABC) antibiotic efflux pump	macrolide antibiotic	antibiotic efflux	36.52	52.95
Loose	macB		protein homolog model	ATP-binding cassette (ABC) antibiotic efflux pump	macrolide antibiotic	antibiotic efflux	49.31	101.24
Loose	macB		protein homolog model	ATP-binding cassette (ABC) antibiotic efflux pump	macrolide antibiotic	antibiotic efflux	37.19	40.06
Loose	macB		protein homolog model	ATP-binding cassette (ABC) antibiotic efflux pump	macrolide antibiotic	antibiotic efflux	35.59	35.25
Loose	macB		protein homolog model	ATP-binding cassette (ABC) antibiotic efflux pump	macrolide antibiotic	antibiotic efflux	43.84	35.4
Loose	MdtK		protein homolog model	multidrug and toxic compound extrusion (MATE) transporter	fluoroquinolone antibiotic	antibiotic efflux	24.26	94.94
Loose	mecB		protein homolog model	methicillin resistant PBP2	penam	antibiotic target replacement	25.04	94.81
Loose	mecI		protein homolog model	methicillin resistant PBP2	penam	antibiotic target replacement	26.5	120.33
Loose	mepA		protein homolog model	multidrug and toxic compound extrusion (MATE) transporter	glycylcycline, tetracycline antibiotic	antibiotic efflux	26.59	100.89
Loose	MexH		protein homolog model	resistance-nodulation-cell division (RND) antibiotic efflux pump	fluoroquinolone antibiotic, tetracycline antibiotic, acridine dye	antibiotic efflux	30.57	90.81
Loose	MexS		protein overexpression model	resistance-nodulation-cell division (RND) antibiotic efflux pump	fluoroquinolone antibiotic, diaminopyrimidine antibiotic, phenicol antibiotic	antibiotic efflux	26.57	94.69
Loose	MexW		protein homolog model	resistance-nodulation-cell division (RND) antibiotic efflux pump	macrolide antibiotic, fluoroquinolone antibiotic, tetracycline antibiotic, acridine dye, phenicol antibiotic	antibiotic efflux	39.25	100
Loose	msbA		protein homolog model	ATP-binding cassette (ABC) antibiotic efflux pump	nitroimidazole antibiotic	antibiotic efflux	27.95	43.13
Loose	msbA		protein homolog model	ATP-binding cassette (ABC) antibiotic efflux pump	nitroimidazole antibiotic	antibiotic efflux	28.15	161.17
Loose	msbA		protein homolog model	ATP-binding cassette (ABC) antibiotic efflux pump	nitroimidazole antibiotic	antibiotic efflux	32.11	122.34
Loose	msbA		protein homolog model	ATP-binding cassette (ABC) antibiotic efflux pump	nitroimidazole antibiotic	antibiotic efflux	33.14	122.51
Loose	msbA		protein homolog model	ATP-binding cassette (ABC) antibiotic efflux pump	nitroimidazole antibiotic	antibiotic efflux	40.1	100.69
Loose	mtrA		protein homolog model	resistance-nodulation-cell division (RND) antibiotic efflux pump	macrolide antibiotic, penam	antibiotic efflux	34.23	53.95
Loose	mtrA		protein homolog model	resistance-nodulation-cell division (RND) antibiotic efflux pump	macrolide antibiotic, penam	antibiotic efflux	29.46	53.95
Loose	mtrA		protein homolog model	resistance-nodulation-cell division (RND) antibiotic efflux pump	macrolide antibiotic, penam	antibiotic efflux	37.95	100.88
Loose	Mycobacterium tuberculosis gidB mutation conferring resistance to streptomycin	A183E	protein variant model	antibiotic resistant gidB	aminoglycoside antibiotic	antibiotic target alteration	32.32	93.3
Loose	Mycobacterium tuberculosis kasA mutant conferring resistance to isoniazid	F413L	protein variant model	antibiotic resistant kasA	isoniazid	antibiotic target alteration	31.05	97.6
Loose	Mycobacterium tuberculosis rpoB mutants conferring resistance to rifampicin	H526S, D516G, L511R, Q517H	protein variant model	rifamycin-resistant beta-subunit of RNA polymerase (rpoB)	rifamycin antibiotic	antibiotic target alteration, antibiotic target replacement	57.02	117.06
Loose	Mycobacterium tuberculosis thyA with mutation conferring resistance to para-aminosalicylic acid	H75N	protein variant model	aminosalicylate resistant thymidylate synthase	para-aminosalicylic acid	antibiotic target alteration	63.64	100.38
Loose	Mycolicibacterium smegmatis ndh with mutation conferring resistance to isoniazid	L100P	protein variant model	antibiotic resistant ndh	isoniazid	antibiotic target alteration	27.08	93.44
Loose	NmcR		protein homolog model	NmcA beta-lactamase	carbapenem, cephalosporin, cephamycin, penam	antibiotic inactivation	26.9	103.05
Loose	novA		protein homolog model	ATP-binding cassette (ABC) antibiotic efflux pump	aminocoumarin antibiotic	antibiotic efflux	28.25	98.7
Loose	oleC		protein homolog model	ATP-binding cassette (ABC) antibiotic efflux pump	macrolide antibiotic	antibiotic efflux	33.48	73.85
Loose	OmpA		protein homolog model	General Bacterial Porin with reduced permeability to beta-lactams	monobactam, carbapenem, cephalosporin, cephamycin, penam, penem	reduced permeability to antibiotic	36.21	57.75
Loose	OmpA		protein homolog model	General Bacterial Porin with reduced permeability to beta-lactams	monobactam, carbapenem, cephalosporin, cephamycin, penam, penem	reduced permeability to antibiotic	34.88	45.99
Loose	OmpA		protein homolog model	General Bacterial Porin with reduced permeability to beta-lactams	monobactam, carbapenem, cephalosporin, cephamycin, penam, penem	reduced permeability to antibiotic	26.79	46.26
Loose	OprM		protein homolog model	resistance-nodulation-cell division (RND) antibiotic efflux pump	macrolide antibiotic, fluoroquinolone antibiotic, monobactam, aminoglycoside antibiotic, carbapenem, cephalosporin, cephamycin, penam, tetracycline antibiotic, peptide antibiotic, acridine dye, aminocoumarin antibiotic, diaminopyrimidine antibiotic, sulfonamide antibiotic, phenicol antibiotic, penem	antibiotic efflux	43.45	98.56
Loose	optrA		protein homolog model	ABC-F ATP-binding cassette ribosomal protection protein	macrolide antibiotic, lincosamide antibiotic, streptogramin antibiotic, tetracycline antibiotic, oxazolidinone antibiotic, phenicol antibiotic, pleuromutilin antibiotic	antibiotic target protection	30.31	96.79
Loose	otr(A)		protein homolog model	tetracycline-resistant ribosomal protection protein	tetracycline antibiotic	antibiotic target protection	43.66	91.55
Loose	ParR		protein homolog model	resistance-nodulation-cell division (RND) antibiotic efflux pump, Outer Membrane Porin (Opr)	macrolide antibiotic, fluoroquinolone antibiotic, monobactam, aminoglycoside antibiotic, carbapenem, cephalosporin, cephamycin, penam, tetracycline antibiotic, acridine dye, phenicol antibiotic, penem	antibiotic efflux, reduced permeability to antibiotic	52.27	96.17
Loose	ParS		protein homolog model	resistance-nodulation-cell division (RND) antibiotic efflux pump, Outer Membrane Porin (Opr)	macrolide antibiotic, fluoroquinolone antibiotic, monobactam, aminoglycoside antibiotic, carbapenem, cephalosporin, cephamycin, penam, tetracycline antibiotic, acridine dye, phenicol antibiotic, penem	antibiotic efflux, reduced permeability to antibiotic	32.26	103.97
Loose	Planobispora rosea EF-Tu mutants conferring resistance to inhibitor GE2270A	G261S, G279A, V295C	protein variant model	elfamycin resistant EF-Tu	elfamycin antibiotic	antibiotic target alteration	23.37	150.38
Loose	PmrF		protein homolog model	pmr phosphoethanolamine transferase	peptide antibiotic	antibiotic target alteration	32.37	97.2
Loose	PNGM-1		protein homolog model	PNGM beta-lactamase	carbapenem, cephalosporin, penam	antibiotic inactivation	23.72	72.28
Loose	poxtA		protein homolog model	ABC-F ATP-binding cassette ribosomal protection protein	macrolide antibiotic, lincosamide antibiotic, streptogramin antibiotic, tetracycline antibiotic, oxazolidinone antibiotic, phenicol antibiotic, pleuromutilin antibiotic	antibiotic target protection	27.27	49.26
Loose	Pseudomonas aeruginosa CpxR		protein homolog model	resistance-nodulation-cell division (RND) antibiotic efflux pump	macrolide antibiotic, fluoroquinolone antibiotic, monobactam, aminoglycoside antibiotic, carbapenem, cephalosporin, cephamycin, penam, tetracycline antibiotic, peptide antibiotic, aminocoumarin antibiotic, diaminopyrimidine antibiotic, sulfonamide antibiotic, phenicol antibiotic, penem	antibiotic efflux	42.04	101.33
Loose	Pseudomonas aeruginosa CpxR		protein homolog model	resistance-nodulation-cell division (RND) antibiotic efflux pump	macrolide antibiotic, fluoroquinolone antibiotic, monobactam, aminoglycoside antibiotic, carbapenem, cephalosporin, cephamycin, penam, tetracycline antibiotic, peptide antibiotic, aminocoumarin antibiotic, diaminopyrimidine antibiotic, sulfonamide antibiotic, phenicol antibiotic, penem	antibiotic efflux	43.75	100.44
Loose	qacA		protein homolog model	major facilitator superfamily (MFS) antibiotic efflux pump	fluoroquinolone antibiotic	antibiotic efflux	27.69	77.82
Loose	RanA		protein homolog model	ATP-binding cassette (ABC) antibiotic efflux pump		antibiotic efflux	30.11	86.43
Loose	RanA		protein homolog model	ATP-binding cassette (ABC) antibiotic efflux pump		antibiotic efflux	30.05	93.8
Loose	RanA		protein homolog model	ATP-binding cassette (ABC) antibiotic efflux pump		antibiotic efflux	25.94	97.67
Loose	RanA		protein homolog model	ATP-binding cassette (ABC) antibiotic efflux pump		antibiotic efflux	33.33	132.56
Loose	RanA		protein homolog model	ATP-binding cassette (ABC) antibiotic efflux pump		antibiotic efflux	36.29	101.94
Loose	RanA		protein homolog model	ATP-binding cassette (ABC) antibiotic efflux pump		antibiotic efflux	34.74	147.29
Loose	RanA		protein homolog model	ATP-binding cassette (ABC) antibiotic efflux pump		antibiotic efflux	28.46	99.22
Loose	RanA		protein homolog model	ATP-binding cassette (ABC) antibiotic efflux pump		antibiotic efflux	32.55	101.16
Loose	RanB		protein homolog model	ATP-binding cassette (ABC) antibiotic efflux pump		antibiotic efflux	25.4	101.98
Loose	RanB		protein homolog model	ATP-binding cassette (ABC) antibiotic efflux pump		antibiotic efflux	27.53	147.04
Loose	rphB		protein homolog model	rifampin phosphotransferase	rifamycin antibiotic	antibiotic inactivation	43.21	94.91
Loose	Staphylococcus aureus fusA with mutation conferring resistance to fusidic acid	V90I	protein variant model	antibiotic resistant fusA	fusidic acid	antibiotic target alteration	57.14	100.72
Loose	Staphylococcus aureus fusA with mutation conferring resistance to fusidic acid	H457Q	protein variant model	antibiotic resistant fusA	fusidic acid	antibiotic target alteration	28.11	76.33
Loose	Staphylococcus aureus mupA conferring resistance to mupirocin		protein homolog model	antibiotic-resistant isoleucyl-tRNA synthetase (ileS)	mupirocin	antibiotic target alteration	28.89	83.98
Loose	Staphylococcus aureus mupB conferring resistance to mupirocin		protein homolog model	antibiotic-resistant isoleucyl-tRNA synthetase (ileS)	mupirocin	antibiotic target alteration	28.19	91.77
Loose	Staphylococcus aureus mupB conferring resistance to mupirocin		protein homolog model	antibiotic-resistant isoleucyl-tRNA synthetase (ileS)	mupirocin	antibiotic target alteration	21.47	88.77
Loose	Staphylococcus aureus murA with mutation conferring resistance to fosfomycin	G257D, D278E, Q362R	protein variant model	antibiotic-resistant murA transferase	fosfomycin	antibiotic target alteration	50.48	100.95
Loose	sul3		protein homolog model	sulfonamide resistant sul	sulfonamide antibiotic	antibiotic target replacement	39.46	104.56
Loose	TaeA		protein homolog model	ATP-binding cassette (ABC) antibiotic efflux pump	pleuromutilin antibiotic	antibiotic efflux	34.05	98.92
Loose	TaeA		protein homolog model	ATP-binding cassette (ABC) antibiotic efflux pump	pleuromutilin antibiotic	antibiotic efflux	38.71	85.65
Loose	tet(35)		protein homolog model	ATP-binding cassette (ABC) antibiotic efflux pump	tetracycline antibiotic	antibiotic efflux	23.68	130.35
Loose	tet(52)		protein homolog model	tetracycline inactivation enzyme	tetracycline antibiotic	antibiotic inactivation	24.16	99.74
Loose	Tet(X6)		protein homolog model	tetracycline inactivation enzyme	tetracycline antibiotic	antibiotic inactivation	53.12	22.75
Loose	tetA(58)		protein homolog model	major facilitator superfamily (MFS) antibiotic efflux pump	tetracycline antibiotic	antibiotic efflux	31.86	92.13
Loose	tetA(58)		protein homolog model	major facilitator superfamily (MFS) antibiotic efflux pump	tetracycline antibiotic	antibiotic efflux	26.87	86.01
Loose	tetB(46)		protein homolog model	ATP-binding cassette (ABC) antibiotic efflux pump	tetracycline antibiotic	antibiotic efflux	29.02	44.12
Loose	tetB(60)		protein homolog model	ATP-binding cassette (ABC) antibiotic efflux pump	tetracycline antibiotic	antibiotic efflux	28.57	44.04
Loose	tetB(P)		protein homolog model	tetracycline-resistant ribosomal protection protein	tetracycline antibiotic	antibiotic target protection	35.76	91.41
Loose	tetX		protein homolog model	tetracycline inactivation enzyme	glycylcycline, tetracycline antibiotic	antibiotic inactivation	42.86	87.11
Loose	Thermus thermophilus uL3 mutations conferring resistance to pleuromutilin antibiotics	R144C	protein variant model	Ribosomal protein mutation conferring resistance to pleuromutilin antibiotics	pleuromutilin antibiotic	antibiotic target alteration	48.57	103.88
Loose	tsnR		protein homolog model	non-erm 23S ribosomal RNA methyltransferase (A1067)	peptide antibiotic	antibiotic target alteration	28.57	90
Loose	TxR		protein homolog model	ATP-binding cassette (ABC) antibiotic efflux pump	tetracycline antibiotic	antibiotic efflux	39.83	169.81
Loose	TxR		protein homolog model	ATP-binding cassette (ABC) antibiotic efflux pump	tetracycline antibiotic	antibiotic efflux	26.87	144.34
Loose	TxR		protein homolog model	ATP-binding cassette (ABC) antibiotic efflux pump	tetracycline antibiotic	antibiotic efflux	43.08	145.6
Loose	vanA		protein homolog model	glycopeptide resistance gene cluster, van ligase	glycopeptide antibiotic	antibiotic target alteration	26.24	338.19
Loose	vanE		protein homolog model	glycopeptide resistance gene cluster, van ligase	glycopeptide antibiotic	antibiotic target alteration	29.25	87.22
Loose	vanF		protein homolog model	glycopeptide resistance gene cluster, van ligase	glycopeptide antibiotic	antibiotic target alteration	25.25	312.54
Loose	vanHB		protein homolog model	vanH, glycopeptide resistance gene cluster	glycopeptide antibiotic	antibiotic target alteration	28.57	95.98
Loose	vanHB		protein homolog model	vanH, glycopeptide resistance gene cluster	glycopeptide antibiotic	antibiotic target alteration	34.56	126.32
Loose	vanHD		protein homolog model	vanH, glycopeptide resistance gene cluster	glycopeptide antibiotic	antibiotic target alteration	32.38	103.1
Loose	vanRF		protein homolog model	glycopeptide resistance gene cluster, vanR	glycopeptide antibiotic	antibiotic target alteration	33.62	704.76
Loose	vanRF		protein homolog model	glycopeptide resistance gene cluster, vanR	glycopeptide antibiotic	antibiotic target alteration	37.07	51.52
Loose	vanRG		protein homolog model	glycopeptide resistance gene cluster, vanR	glycopeptide antibiotic	antibiotic target alteration	28.69	54.47
Loose	vanTG		protein homolog model	glycopeptide resistance gene cluster, vanT	glycopeptide antibiotic	antibiotic target alteration	31.06	49.86
Loose	vanXA		protein homolog model	vanX, glycopeptide resistance gene cluster	glycopeptide antibiotic	antibiotic target alteration	32.37	91.58
Loose	vatH		protein homolog model	streptogramin vat acetyltransferase	streptogramin antibiotic	antibiotic inactivation	28.57	118.52
Loose	YajC		protein homolog model	resistance-nodulation-cell division (RND) antibiotic efflux pump	fluoroquinolone antibiotic, cephalosporin, glycylcycline, penam, tetracycline antibiotic, rifamycin antibiotic, phenicol antibiotic, triclosan	antibiotic efflux	47.96	123.21
Loose	ykkC		protein homolog model	small multidrug resistance (SMR) antibiotic efflux pump	aminoglycoside antibiotic, tetracycline antibiotic, phenicol antibiotic	antibiotic efflux	36.36	102.68
Loose	ykkD		protein homolog model	small multidrug resistance (SMR) antibiotic efflux pump	aminoglycoside antibiotic, tetracycline antibiotic, phenicol antibiotic	antibiotic efflux	41.18	105.71

## Sheet: DSM_100676
CARD analysis of DSM 100676
RGI criteria	ARO Term	SNP	Detection	AMR	Drug	Resistance	% Identity of Matching Region	% Length of Reference Sequence
Loose	Acinetobacter baumannii AbaQ		protein homolog model	major facilitator superfamily (MFS) antibiotic efflux pump	fluoroquinolone antibiotic	antibiotic efflux	42.96	100.23
Loose	MdtK		protein homolog model	multidrug and toxic compound extrusion (MATE) transporter	fluoroquinolone antibiotic	antibiotic efflux	24.03	94.94
Loose	Staphylococcus aureus mupA conferring resistance to mupirocin		protein homolog model	antibiotic-resistant isoleucyl-tRNA synthetase (ileS)	mupirocin	antibiotic target alteration	28.89	83.98
Loose	YajC		protein homolog model	resistance-nodulation-cell division (RND) antibiotic efflux pump	fluoroquinolone antibiotic, cephalosporin, glycylcycline, penam, tetracycline antibiotic, rifamycin antibiotic, phenicol antibiotic, triclosan	antibiotic efflux	47.96	123.21
Loose	tetA(58)		protein homolog model	major facilitator superfamily (MFS) antibiotic efflux pump	tetracycline antibiotic	antibiotic efflux	26.87	86.01
Loose	adeL		protein homolog model	resistance-nodulation-cell division (RND) antibiotic efflux pump	fluoroquinolone antibiotic, tetracycline antibiotic	antibiotic efflux	28.37	89.91
Loose	adeL		protein homolog model	resistance-nodulation-cell division (RND) antibiotic efflux pump	fluoroquinolone antibiotic, tetracycline antibiotic	antibiotic efflux	33.33	90.8
Loose	bcr-1		protein homolog model	major facilitator superfamily (MFS) antibiotic efflux pump	bicyclomycin	antibiotic efflux	28.19	92.29
Loose	LptD		protein homolog model	ATP-binding cassette (ABC) antibiotic efflux pump		antibiotic efflux	27.16	104.09
Loose	bcrA		protein homolog model	ATP-binding cassette (ABC) antibiotic efflux pump	peptide antibiotic	antibiotic efflux	30.92	76.14
Loose	OmpA		protein homolog model	General Bacterial Porin with reduced permeability to beta-lactams	monobactam, carbapenem, cephalosporin, cephamycin, penam, penem	reduced permeability to antibiotic	36.21	57.75
Loose	arnA		protein homolog model	pmr phosphoethanolamine transferase	peptide antibiotic	antibiotic target alteration	27.06	47.28
Loose	baeS		protein homolog model	resistance-nodulation-cell division (RND) antibiotic efflux pump	aminoglycoside antibiotic, aminocoumarin antibiotic	antibiotic efflux	27.93	152.89
Loose	arnA		protein homolog model	pmr phosphoethanolamine transferase	peptide antibiotic	antibiotic target alteration	31.31	29.31
Loose	msbA		protein homolog model	ATP-binding cassette (ABC) antibiotic efflux pump	nitroimidazole antibiotic	antibiotic efflux	28.38	43.13
Loose	msbA		protein homolog model	ATP-binding cassette (ABC) antibiotic efflux pump	nitroimidazole antibiotic	antibiotic efflux	28.15	161.17
Loose	vanA		protein homolog model	glycopeptide resistance gene cluster, van ligase	glycopeptide antibiotic	antibiotic target alteration	26.24	338.19
Loose	Escherichia coli acrR with mutation conferring multidrug antibiotic resistance		protein overexpression model	resistance-nodulation-cell division (RND) antibiotic efflux pump	fluoroquinolone antibiotic, cephalosporin, glycylcycline, penam, tetracycline antibiotic, rifamycin antibiotic, phenicol antibiotic, triclosan	antibiotic target alteration, antibiotic efflux	40.38	86.98
Loose	tetB(P)		protein homolog model	tetracycline-resistant ribosomal protection protein	tetracycline antibiotic	antibiotic target protection	35.76	91.41
Loose	hp1181		protein homolog model	major facilitator superfamily (MFS) antibiotic efflux pump	fluoroquinolone antibiotic, tetracycline antibiotic, nitroimidazole antibiotic	antibiotic efflux	28.24	92.33
Loose	cpxA		protein homolog model	resistance-nodulation-cell division (RND) antibiotic efflux pump	aminoglycoside antibiotic, aminocoumarin antibiotic	antibiotic efflux	33.48	96.72
Loose	Pseudomonas aeruginosa CpxR		protein homolog model	resistance-nodulation-cell division (RND) antibiotic efflux pump	macrolide antibiotic, fluoroquinolone antibiotic, monobactam, aminoglycoside antibiotic, carbapenem, cephalosporin, cephamycin, penam, tetracycline antibiotic, peptide antibiotic, aminocoumarin antibiotic, diaminopyrimidine antibiotic, sulfonamide antibiotic, phenicol antibiotic, penem	antibiotic efflux	42.04	101.33
Loose	RanA		protein homolog model	ATP-binding cassette (ABC) antibiotic efflux pump		antibiotic efflux	30.11	86.43
Loose	vatH		protein homolog model	streptogramin vat acetyltransferase	streptogramin antibiotic	antibiotic inactivation	28.57	118.52
Loose	sul3		protein homolog model	sulfonamide resistant sul	sulfonamide antibiotic	antibiotic target replacement	39.85	104.56
Loose	optrA		protein homolog model	ABC-F ATP-binding cassette ribosomal protection protein	macrolide antibiotic, lincosamide antibiotic, streptogramin antibiotic, tetracycline antibiotic, oxazolidinone antibiotic, phenicol antibiotic, pleuromutilin antibiotic	antibiotic target protection	30.48	96.79
Loose	cmlv		protein homolog model	chloramphenicol phosphotransferase	phenicol antibiotic	antibiotic inactivation	27.49	93.81
Loose	MexH		protein homolog model	resistance-nodulation-cell division (RND) antibiotic efflux pump	fluoroquinolone antibiotic, tetracycline antibiotic, acridine dye	antibiotic efflux	30.57	90.81
Loose	MexW		protein homolog model	resistance-nodulation-cell division (RND) antibiotic efflux pump	macrolide antibiotic, fluoroquinolone antibiotic, tetracycline antibiotic, acridine dye, phenicol antibiotic	antibiotic efflux	39.09	100
Loose	apmA		protein homolog model	amp acetyltransferase	aminoglycoside antibiotic	antibiotic inactivation	47.92	125.55
Loose	farA		protein homolog model	major facilitator superfamily (MFS) antibiotic efflux pump	antibacterial free fatty acids	antibiotic efflux	26.56	85.42
Loose	golS		protein homolog model	resistance-nodulation-cell division (RND) antibiotic efflux pump	monobactam, carbapenem, cephalosporin, cephamycin, penam, phenicol antibiotic, penem	antibiotic efflux	29.55	92.21
Loose	TxR		protein homolog model	ATP-binding cassette (ABC) antibiotic efflux pump	tetracycline antibiotic	antibiotic efflux	39.83	169.81
Loose	tet(35)		protein homolog model	ATP-binding cassette (ABC) antibiotic efflux pump	tetracycline antibiotic	antibiotic efflux	23.68	130.35
Loose	Escherichia coli EF-Tu mutants conferring resistance to Pulvomycin	R234F	protein variant model	elfamycin resistant EF-Tu	elfamycin antibiotic	antibiotic target alteration	81.52	96.82
Loose	Mycobacterium tuberculosis rpoB mutants conferring resistance to rifampicin	H526S, D516G, L511R, Q517H	protein variant model	rifamycin-resistant beta-subunit of RNA polymerase (rpoB)	rifamycin antibiotic	antibiotic target alteration, antibiotic target replacement	57.02	117.06
Loose	evgS		protein homolog model	major facilitator superfamily (MFS) antibiotic efflux pump, resistance-nodulation-cell division (RND) antibiotic efflux pump	macrolide antibiotic, fluoroquinolone antibiotic, penam, tetracycline antibiotic	antibiotic efflux	25	65.08
Loose	bcrA		protein homolog model	ATP-binding cassette (ABC) antibiotic efflux pump	peptide antibiotic	antibiotic efflux	26.96	88.24
Loose	abeM		protein homolog model	multidrug and toxic compound extrusion (MATE) transporter	fluoroquinolone antibiotic, acridine dye, triclosan	antibiotic efflux	34.69	100.89
Loose	tet(52)		protein homolog model	tetracycline inactivation enzyme	tetracycline antibiotic	antibiotic inactivation	23.5	99.74
Loose	OprM		protein homolog model	resistance-nodulation-cell division (RND) antibiotic efflux pump	macrolide antibiotic, fluoroquinolone antibiotic, monobactam, aminoglycoside antibiotic, carbapenem, cephalosporin, cephamycin, penam, tetracycline antibiotic, peptide antibiotic, acridine dye, aminocoumarin antibiotic, diaminopyrimidine antibiotic, sulfonamide antibiotic, phenicol antibiotic, penem	antibiotic efflux	43.45	98.56
Loose	RanA		protein homolog model	ATP-binding cassette (ABC) antibiotic efflux pump		antibiotic efflux	28.69	93.8
Loose	Acinetobacter baumannii AbaF		protein homolog model	major facilitator superfamily (MFS) antibiotic efflux pump	fosfomycin	antibiotic efflux	26.37	102.33
Loose	NmcR		protein homolog model	NmcA beta-lactamase	carbapenem, cephalosporin, cephamycin, penam	antibiotic inactivation	26.9	103.05
Loose	TaeA		protein homolog model	ATP-binding cassette (ABC) antibiotic efflux pump	pleuromutilin antibiotic	antibiotic efflux	25.82	32.56
Loose	dfrI		protein homolog model	trimethoprim resistant dihydrofolate reductase dfr	diaminopyrimidine antibiotic	antibiotic target replacement	56.63	90.05
Loose	ParS		protein homolog model	resistance-nodulation-cell division (RND) antibiotic efflux pump, Outer Membrane Porin (Opr)	macrolide antibiotic, fluoroquinolone antibiotic, monobactam, aminoglycoside antibiotic, carbapenem, cephalosporin, cephamycin, penam, tetracycline antibiotic, acridine dye, phenicol antibiotic, penem	antibiotic efflux, reduced permeability to antibiotic	32.26	103.97
Loose	ParR		protein homolog model	resistance-nodulation-cell division (RND) antibiotic efflux pump, Outer Membrane Porin (Opr)	macrolide antibiotic, fluoroquinolone antibiotic, monobactam, aminoglycoside antibiotic, carbapenem, cephalosporin, cephamycin, penam, tetracycline antibiotic, acridine dye, phenicol antibiotic, penem	antibiotic efflux, reduced permeability to antibiotic	52.73	96.17
Loose	Planobispora rosea EF-Tu mutants conferring resistance to inhibitor GE2270A	G261S, G279A, V295C	protein variant model	elfamycin resistant EF-Tu	elfamycin antibiotic	antibiotic target alteration	23.78	150.38
Loose	bcr-1		protein homolog model	major facilitator superfamily (MFS) antibiotic efflux pump	bicyclomycin	antibiotic efflux	34.29	99.5
Loose	MexL		protein homolog model	resistance-nodulation-cell division (RND) antibiotic efflux pump	macrolide antibiotic, tetracycline antibiotic, triclosan	antibiotic efflux	29.03	88.68
Loose	Staphylococcus aureus fusA with mutation conferring resistance to fusidic acid	V90I	protein variant model	antibiotic resistant fusA	fusidic acid	antibiotic target alteration	57.14	100.72
Loose	Escherichia coli EF-Tu mutants conferring resistance to Pulvomycin	R234F	protein variant model	elfamycin resistant EF-Tu	elfamycin antibiotic	antibiotic target alteration	81.77	96.82
Loose	Staphylococcus aureus mupB conferring resistance to mupirocin		protein homolog model	antibiotic-resistant isoleucyl-tRNA synthetase (ileS)	mupirocin	antibiotic target alteration	28.19	91.77
Loose	cdeA		protein homolog model	multidrug and toxic compound extrusion (MATE) transporter	fluoroquinolone antibiotic, acridine dye	antibiotic efflux	24.41	100.45
Loose	adeL		protein homolog model	resistance-nodulation-cell division (RND) antibiotic efflux pump	fluoroquinolone antibiotic, tetracycline antibiotic	antibiotic efflux	32.77	89.02
Loose	RanA		protein homolog model	ATP-binding cassette (ABC) antibiotic efflux pump		antibiotic efflux	25.94	97.67
Loose	ykkC		protein homolog model	small multidrug resistance (SMR) antibiotic efflux pump	aminoglycoside antibiotic, tetracycline antibiotic, phenicol antibiotic	antibiotic efflux	37.27	102.68
Loose	ykkD		protein homolog model	small multidrug resistance (SMR) antibiotic efflux pump	aminoglycoside antibiotic, tetracycline antibiotic, phenicol antibiotic	antibiotic efflux	41.18	105.71
Loose	TxR		protein homolog model	ATP-binding cassette (ABC) antibiotic efflux pump	tetracycline antibiotic	antibiotic efflux	26.87	144.34
Loose	Acinetobacter baumannii AbaF		protein homolog model	major facilitator superfamily (MFS) antibiotic efflux pump	fosfomycin	antibiotic efflux	27.12	105.13
Loose	tetB(60)		protein homolog model	ATP-binding cassette (ABC) antibiotic efflux pump	tetracycline antibiotic	antibiotic efflux	28.57	44.04
Loose	RanA		protein homolog model	ATP-binding cassette (ABC) antibiotic efflux pump		antibiotic efflux	33.33	132.56
Loose	tetA(58)		protein homolog model	major facilitator superfamily (MFS) antibiotic efflux pump	tetracycline antibiotic	antibiotic efflux	31.86	92.13
Loose	cpxA		protein homolog model	resistance-nodulation-cell division (RND) antibiotic efflux pump	aminoglycoside antibiotic, aminocoumarin antibiotic	antibiotic efflux	33.14	101.31
Loose	Pseudomonas aeruginosa CpxR		protein homolog model	resistance-nodulation-cell division (RND) antibiotic efflux pump	macrolide antibiotic, fluoroquinolone antibiotic, monobactam, aminoglycoside antibiotic, carbapenem, cephalosporin, cephamycin, penam, tetracycline antibiotic, peptide antibiotic, aminocoumarin antibiotic, diaminopyrimidine antibiotic, sulfonamide antibiotic, phenicol antibiotic, penem	antibiotic efflux	43.75	100.44
Loose	qacA		protein homolog model	major facilitator superfamily (MFS) antibiotic efflux pump	fluoroquinolone antibiotic	antibiotic efflux	27.69	78.21
Loose	cfrC		protein homolog model	Cfr 23S ribosomal RNA methyltransferase	lincosamide antibiotic, streptogramin antibiotic, oxazolidinone antibiotic, phenicol antibiotic	antibiotic target alteration	32.37	105.52
Loose	macB		protein homolog model	ATP-binding cassette (ABC) antibiotic efflux pump	macrolide antibiotic	antibiotic efflux	36.52	52.95
Loose	tetX		protein homolog model	tetracycline inactivation enzyme	glycylcycline, tetracycline antibiotic	antibiotic inactivation	42.86	87.11
Loose	rphB		protein homolog model	rifampin phosphotransferase	rifamycin antibiotic	antibiotic inactivation	43.21	94.91
Loose	macB		protein homolog model	ATP-binding cassette (ABC) antibiotic efflux pump	macrolide antibiotic	antibiotic efflux	37.5	37.42
Loose	RanA		protein homolog model	ATP-binding cassette (ABC) antibiotic efflux pump		antibiotic efflux	34.74	147.29
Loose	RanB		protein homolog model	ATP-binding cassette (ABC) antibiotic efflux pump		antibiotic efflux	25.4	101.98
Loose	RanA		protein homolog model	ATP-binding cassette (ABC) antibiotic efflux pump		antibiotic efflux	36.29	101.94
Loose	mtrA		protein homolog model	resistance-nodulation-cell division (RND) antibiotic efflux pump	macrolide antibiotic, penam	antibiotic efflux	34.23	53.95
Loose	vanRF		protein homolog model	glycopeptide resistance gene cluster, vanR	glycopeptide antibiotic	antibiotic target alteration	33.62	704.76
Loose	mtrA		protein homolog model	resistance-nodulation-cell division (RND) antibiotic efflux pump	macrolide antibiotic, penam	antibiotic efflux	29.46	53.95
Loose	poxtA		protein homolog model	ABC-F ATP-binding cassette ribosomal protection protein	macrolide antibiotic, lincosamide antibiotic, streptogramin antibiotic, tetracycline antibiotic, oxazolidinone antibiotic, phenicol antibiotic, pleuromutilin antibiotic	antibiotic target protection	27.27	49.26
Loose	efrA		protein homolog model	ATP-binding cassette (ABC) antibiotic efflux pump	macrolide antibiotic, fluoroquinolone antibiotic, rifamycin antibiotic	antibiotic efflux	28.85	125.39
Loose	mtrA		protein homolog model	resistance-nodulation-cell division (RND) antibiotic efflux pump	macrolide antibiotic, penam	antibiotic efflux	38.39	100.88
Loose	arlS		protein homolog model	major facilitator superfamily (MFS) antibiotic efflux pump	fluoroquinolone antibiotic, acridine dye	antibiotic efflux	27.15	94.9
Loose	RanA		protein homolog model	ATP-binding cassette (ABC) antibiotic efflux pump		antibiotic efflux	28.46	99.22
Loose	Escherichia coli acrA		protein homolog model	resistance-nodulation-cell division (RND) antibiotic efflux pump	fluoroquinolone antibiotic, cephalosporin, glycylcycline, penam, tetracycline antibiotic, rifamycin antibiotic, phenicol antibiotic, triclosan	antibiotic efflux	46.43	100
Loose	acrB		protein homolog model	resistance-nodulation-cell division (RND) antibiotic efflux pump	fluoroquinolone antibiotic, cephalosporin, glycylcycline, penam, tetracycline antibiotic, rifamycin antibiotic, phenicol antibiotic, triclosan	antibiotic efflux	53.37	101.24
Loose	oleC		protein homolog model	ATP-binding cassette (ABC) antibiotic efflux pump	macrolide antibiotic	antibiotic efflux	33.48	73.85
Loose	OmpA		protein homolog model	General Bacterial Porin with reduced permeability to beta-lactams	monobactam, carbapenem, cephalosporin, cephamycin, penam, penem	reduced permeability to antibiotic	34.88	45.99
Loose	msbA		protein homolog model	ATP-binding cassette (ABC) antibiotic efflux pump	nitroimidazole antibiotic	antibiotic efflux	40.1	100.69
Loose	OmpA		protein homolog model	General Bacterial Porin with reduced permeability to beta-lactams	monobactam, carbapenem, cephalosporin, cephamycin, penam, penem	reduced permeability to antibiotic	26.79	46.26
Loose	LpsB		protein homolog model	Intrinsic peptide antibiotic resistant Lps	peptide antibiotic	reduced permeability to antibiotic	41.88	99.18
Loose	RanB		protein homolog model	ATP-binding cassette (ABC) antibiotic efflux pump		antibiotic efflux	27.53	147.04
Loose	RanA		protein homolog model	ATP-binding cassette (ABC) antibiotic efflux pump		antibiotic efflux	32.55	101.16
Loose	MCR-7,1		protein homolog model	MCR phosphoethanolamine transferase	peptide antibiotic	antibiotic target alteration	36.71	99.07
Loose	PmrF		protein homolog model	pmr phosphoethanolamine transferase	peptide antibiotic	antibiotic target alteration	31.95	97.2
Loose	Burkholderia pseudomallei Omp38		protein homolog model	General Bacterial Porin with reduced permeability to beta-lactams	monobactam, carbapenem, cephalosporin, cephamycin, penam, penem	reduced permeability to antibiotic	26.39	103.21
Loose	novA		protein homolog model	ATP-binding cassette (ABC) antibiotic efflux pump	aminocoumarin antibiotic	antibiotic efflux	28.44	98.7
Loose	mecI		protein homolog model	methicillin resistant PBP2	penam	antibiotic target replacement	26.5	120.33
Loose	Staphylococcus aureus mupB conferring resistance to mupirocin		protein homolog model	antibiotic-resistant isoleucyl-tRNA synthetase (ileS)	mupirocin	antibiotic target alteration	21.47	88.77
Loose	ErmB		protein homolog model	Erm 23S ribosomal RNA methyltransferase	macrolide antibiotic, lincosamide antibiotic, streptogramin antibiotic	antibiotic target alteration	29.03	115.32
Loose	otr(A)		protein homolog model	tetracycline-resistant ribosomal protection protein	tetracycline antibiotic	antibiotic target protection	43.66	91.55
Loose	ErmD		protein homolog model	Erm 23S ribosomal RNA methyltransferase	macrolide antibiotic, lincosamide antibiotic, streptogramin antibiotic	antibiotic target alteration	30	155.4
Loose	TaeA		protein homolog model	ATP-binding cassette (ABC) antibiotic efflux pump	pleuromutilin antibiotic	antibiotic efflux	34.36	98.92
Loose	macB		protein homolog model	ATP-binding cassette (ABC) antibiotic efflux pump	macrolide antibiotic	antibiotic efflux	37.19	40.06
Loose	lsaC		protein homolog model	ABC-F ATP-binding cassette ribosomal protection protein	macrolide antibiotic, lincosamide antibiotic, streptogramin antibiotic, tetracycline antibiotic, oxazolidinone antibiotic, phenicol antibiotic, pleuromutilin antibiotic	antibiotic target protection	28.5	44.51
Loose	vanF		protein homolog model	glycopeptide resistance gene cluster, van ligase	glycopeptide antibiotic	antibiotic target alteration	25.25	312.54
Loose	ErmF		protein homolog model	Erm 23S ribosomal RNA methyltransferase	macrolide antibiotic, lincosamide antibiotic, streptogramin antibiotic	antibiotic target alteration	28.21	83.08
Loose	Escherichia coli marR mutant conferring antibiotic resistance		protein overexpression model	resistance-nodulation-cell division (RND) antibiotic efflux pump	fluoroquinolone antibiotic, cephalosporin, glycylcycline, penam, tetracycline antibiotic, rifamycin antibiotic, phenicol antibiotic, triclosan	antibiotic target alteration, antibiotic efflux	37.36	113.89
Loose	cpxA		protein homolog model	resistance-nodulation-cell division (RND) antibiotic efflux pump	aminoglycoside antibiotic, aminocoumarin antibiotic	antibiotic efflux	24.89	113.57
Loose	TxR		protein homolog model	ATP-binding cassette (ABC) antibiotic efflux pump	tetracycline antibiotic	antibiotic efflux	43.08	145.6
Loose	mepA		protein homolog model	multidrug and toxic compound extrusion (MATE) transporter	glycylcycline, tetracycline antibiotic	antibiotic efflux	26.36	100.89
Loose	cpxA		protein homolog model	resistance-nodulation-cell division (RND) antibiotic efflux pump	aminoglycoside antibiotic, aminocoumarin antibiotic	antibiotic efflux	24.74	128.23
Loose	evgA		protein homolog model	major facilitator superfamily (MFS) antibiotic efflux pump, resistance-nodulation-cell division (RND) antibiotic efflux pump	macrolide antibiotic, fluoroquinolone antibiotic, penam, tetracycline antibiotic	antibiotic efflux	25.77	95.59
Loose	vanXA		protein homolog model	vanX, glycopeptide resistance gene cluster	glycopeptide antibiotic	antibiotic target alteration	32.37	91.58
Loose	mecB		protein homolog model	methicillin resistant PBP2	penam	antibiotic target replacement	25.09	94.81
Loose	abeS		protein homolog model	small multidrug resistance (SMR) antibiotic efflux pump	macrolide antibiotic, aminocoumarin antibiotic	antibiotic efflux	34.02	95.41
Loose	abeS		protein homolog model	small multidrug resistance (SMR) antibiotic efflux pump	macrolide antibiotic, aminocoumarin antibiotic	antibiotic efflux	34.74	109.17
Loose	CRP		protein homolog model	resistance-nodulation-cell division (RND) antibiotic efflux pump	macrolide antibiotic, fluoroquinolone antibiotic, penam	antibiotic efflux	22.58	111.9
Loose	vanRF		protein homolog model	glycopeptide resistance gene cluster, vanR	glycopeptide antibiotic	antibiotic target alteration	37.07	51.52
Loose	vanRG		protein homolog model	glycopeptide resistance gene cluster, vanR	glycopeptide antibiotic	antibiotic target alteration	28.69	54.47
Loose	bcrA		protein homolog model	ATP-binding cassette (ABC) antibiotic efflux pump	peptide antibiotic	antibiotic efflux	37.12	296.73
Loose	farA		protein homolog model	major facilitator superfamily (MFS) antibiotic efflux pump	antibacterial free fatty acids	antibiotic efflux	24.9	92.97
Loose	TaeA		protein homolog model	ATP-binding cassette (ABC) antibiotic efflux pump	pleuromutilin antibiotic	antibiotic efflux	38.71	85.65
Loose	vanTG		protein homolog model	glycopeptide resistance gene cluster, vanT	glycopeptide antibiotic	antibiotic target alteration	31.49	49.86
Loose	vanHB		protein homolog model	vanH, glycopeptide resistance gene cluster	glycopeptide antibiotic	antibiotic target alteration	28.57	95.98
Loose	tsnR		protein homolog model	non-erm 23S ribosomal RNA methyltransferase (A1067)	peptide antibiotic	antibiotic target alteration	28.57	90
Loose	LlmA 23S ribosomal RNA methyltransferase		protein homolog model	Llm 23S ribosomal RNA methyltransferase	lincosamide antibiotic	antibiotic target alteration	31.21	255.4
Loose	tetB(46)		protein homolog model	ATP-binding cassette (ABC) antibiotic efflux pump	tetracycline antibiotic	antibiotic efflux	29.02	44.12
Loose	macB		protein homolog model	ATP-binding cassette (ABC) antibiotic efflux pump	macrolide antibiotic	antibiotic efflux	35.59	35.25
Loose	Escherichia coli EF-Tu mutants conferring resistance to Pulvomycin	R231V	protein variant model	elfamycin resistant EF-Tu	elfamycin antibiotic	antibiotic target alteration	29.71	219.32
Loose	FosC2		protein homolog model	fosC phosphotransferase family	fosfomycin	antibiotic inactivation	25.62	106.82
Loose	Staphylococcus aureus murA with mutation conferring resistance to fosfomycin	G257D, D278E, Q362R	protein variant model	antibiotic-resistant murA transferase	fosfomycin	antibiotic target alteration	50.48	100.95
Loose	vanHB		protein homolog model	vanH, glycopeptide resistance gene cluster	glycopeptide antibiotic	antibiotic target alteration	34.56	126.32
Loose	emrY		protein homolog model	major facilitator superfamily (MFS) antibiotic efflux pump	tetracycline antibiotic	antibiotic efflux	28.17	91.6
Loose	PNGM-1		protein homolog model	PNGM beta-lactamase	carbapenem, cephalosporin, penam	antibiotic inactivation	23.72	72.28
Loose	vanE		protein homolog model	glycopeptide resistance gene cluster, van ligase	glycopeptide antibiotic	antibiotic target alteration	29.25	87.22
Loose	bcrA		protein homolog model	ATP-binding cassette (ABC) antibiotic efflux pump	peptide antibiotic	antibiotic efflux	29.85	82.35
Loose	Acinetobacter baumannii AbaF		protein homolog model	major facilitator superfamily (MFS) antibiotic efflux pump	fosfomycin	antibiotic efflux	32.46	116.08
Loose	Acinetobacter baumannii AbaF		protein homolog model	major facilitator superfamily (MFS) antibiotic efflux pump	fosfomycin	antibiotic efflux	23.9	98.14
Loose	GOB-16		protein homolog model	GOB beta-lactamase	carbapenem, cephalosporin, penam	antibiotic inactivation	27.4	77.24
Loose	vanHD		protein homolog model	vanH, glycopeptide resistance gene cluster	glycopeptide antibiotic	antibiotic target alteration	32.38	103.1
Loose	macB		protein homolog model	ATP-binding cassette (ABC) antibiotic efflux pump	macrolide antibiotic	antibiotic efflux	49.77	101.24
Loose	macA		protein homolog model	ATP-binding cassette (ABC) antibiotic efflux pump	macrolide antibiotic	antibiotic efflux	35.19	102.55
Loose	Escherichia coli ampC1 beta-lactamase		protein homolog model	ampC-type beta-lactamase	cephalosporin, penam	antibiotic inactivation	36.48	88.02
Loose	macB		protein homolog model	ATP-binding cassette (ABC) antibiotic efflux pump	macrolide antibiotic	antibiotic efflux	43.84	35.4
Loose	Staphylococcus aureus fusA with mutation conferring resistance to fusidic acid	H457Q	protein variant model	antibiotic resistant fusA	fusidic acid	antibiotic target alteration	28.11	76.33
Loose	Klebsiella pneumoniae KpnG		protein homolog model	major facilitator superfamily (MFS) antibiotic efflux pump	macrolide antibiotic, fluoroquinolone antibiotic, aminoglycoside antibiotic, carbapenem, cephalosporin, penam, peptide antibiotic, penem	antibiotic efflux	34.83	114.87
Loose	msbA		protein homolog model	ATP-binding cassette (ABC) antibiotic efflux pump	nitroimidazole antibiotic	antibiotic efflux	33.14	122.51
Loose	Thermus thermophilus uL3 mutations conferring resistance to pleuromutilin antibiotics	R144C	protein variant model	Ribosomal protein mutation conferring resistance to pleuromutilin antibiotics	pleuromutilin antibiotic	antibiotic target alteration	48.57	103.88
Loose	Mycobacterium tuberculosis kasA mutant conferring resistance to isoniazid	F413L	protein variant model	antibiotic resistant kasA	isoniazid	antibiotic target alteration	31.05	97.6
Loose	Mycobacterium tuberculosis gidB mutation conferring resistance to streptomycin	A183E	protein variant model	antibiotic resistant gidB	aminoglycoside antibiotic	antibiotic target alteration	32.32	93.3
Loose	Enterococcus faecalis cls with mutation conferring resistance to daptomycin	H215R	protein variant model	daptomycin resistant cls	peptide antibiotic	antibiotic target alteration	34.35	102.29
Loose	Clostridioides difficile gyrB conferring resistance to fluoroquinolones	V423F	protein variant model	fluoroquinolone resistant gyrB	fluoroquinolone antibiotic	antibiotic target alteration	37.97	99.22
Loose	Escherichia coli fabI mutations conferring resistance to isoniazid and triclosan	F203L	protein variant model	antibiotic resistant fabI	isoniazid, triclosan	antibiotic target alteration	27.38	95.8
Loose	Mycolicibacterium smegmatis ndh with mutation conferring resistance to isoniazid	L100P	protein variant model	antibiotic resistant ndh	isoniazid	antibiotic target alteration	27.08	93.44
Loose	Escherichia coli fabI mutations conferring resistance to isoniazid and triclosan	F203A	protein variant model	antibiotic resistant fabI	isoniazid, triclosan	antibiotic target alteration	26.29	93.13
Loose	Clostridioides difficile gyrB conferring resistance to fluoroquinolones	V423F	protein variant model	fluoroquinolone resistant gyrB	fluoroquinolone antibiotic	antibiotic target alteration	58.73	125.9
Loose	Mycobacterium tuberculosis thyA with mutation conferring resistance to para-aminosalicylic acid	H75N	protein variant model	aminosalicylate resistant thymidylate synthase	para-aminosalicylic acid	antibiotic target alteration	63.64	100.38
Loose	MexS		protein overexpression model	resistance-nodulation-cell division (RND) antibiotic efflux pump	fluoroquinolone antibiotic, diaminopyrimidine antibiotic, phenicol antibiotic	antibiotic efflux	26.57	94.69
Loose	Escherichia coli soxS with mutation conferring antibiotic resistance		protein overexpression model	ATP-binding cassette (ABC) antibiotic efflux pump, major facilitator superfamily (MFS) antibiotic efflux pump, resistance-nodulation-cell division (RND) antibiotic efflux pump, General Bacterial Porin with reduced permeability to beta-lactams	fluoroquinolone antibiotic, monobactam, carbapenem, cephalosporin, glycylcycline, cephamycin, penam, tetracycline antibiotic, rifamycin antibiotic, phenicol antibiotic, triclosan, penem	antibiotic target alteration, antibiotic efflux, reduced permeability to antibiotic	31.94	235.51
Loose	tetR		protein overexpression model	major facilitator superfamily (MFS) antibiotic efflux pump	tetracycline antibiotic	antibiotic target alteration, antibiotic efflux	65.69	99.52
Strict	tet(D)		protein homolog model	major facilitator superfamily (MFS) antibiotic efflux pump	tetracycline antibiotic	antibiotic efflux	53.28	101.52

## Sheet: DSM_100917
CARD analysis of DSM 100917
RGI criteria	ARO Term	SNP	Detection	AMR	Drug	Resistance	% Identity of Matching Region	% Length of Reference Sequence
Loose	Acinetobacter baumannii AbaQ		protein homolog model	major facilitator superfamily (MFS) antibiotic efflux pump	fluoroquinolone antibiotic	antibiotic efflux	42.96	100.23
Loose	MdtK		protein homolog model	multidrug and toxic compound extrusion (MATE) transporter	fluoroquinolone antibiotic	antibiotic efflux	24.03	94.94
Loose	Staphylococcus aureus mupA conferring resistance to mupirocin		protein homolog model	antibiotic-resistant isoleucyl-tRNA synthetase (ileS)	mupirocin	antibiotic target alteration	28.89	83.98
Loose	YajC		protein homolog model	resistance-nodulation-cell division (RND) antibiotic efflux pump	fluoroquinolone antibiotic, cephalosporin, glycylcycline, penam, tetracycline antibiotic, rifamycin antibiotic, phenicol antibiotic, triclosan	antibiotic efflux	47.96	123.21
Loose	tetA(58)		protein homolog model	major facilitator superfamily (MFS) antibiotic efflux pump	tetracycline antibiotic	antibiotic efflux	26.87	86.01
Loose	adeL		protein homolog model	resistance-nodulation-cell division (RND) antibiotic efflux pump	fluoroquinolone antibiotic, tetracycline antibiotic	antibiotic efflux	28.37	89.91
Loose	adeL		protein homolog model	resistance-nodulation-cell division (RND) antibiotic efflux pump	fluoroquinolone antibiotic, tetracycline antibiotic	antibiotic efflux	33.33	90.8
Loose	bcr-1		protein homolog model	major facilitator superfamily (MFS) antibiotic efflux pump	bicyclomycin	antibiotic efflux	28.19	92.29
Loose	LptD		protein homolog model	ATP-binding cassette (ABC) antibiotic efflux pump		antibiotic efflux	27.16	104.09
Loose	bcrA		protein homolog model	ATP-binding cassette (ABC) antibiotic efflux pump	peptide antibiotic	antibiotic efflux	30.92	76.14
Loose	OmpA		protein homolog model	General Bacterial Porin with reduced permeability to beta-lactams	monobactam, carbapenem, cephalosporin, cephamycin, penam, penem	reduced permeability to antibiotic	36.21	57.75
Loose	arnA		protein homolog model	pmr phosphoethanolamine transferase	peptide antibiotic	antibiotic target alteration	27.06	47.28
Loose	baeS		protein homolog model	resistance-nodulation-cell division (RND) antibiotic efflux pump	aminoglycoside antibiotic, aminocoumarin antibiotic	antibiotic efflux	27.93	152.89
Loose	arnA		protein homolog model	pmr phosphoethanolamine transferase	peptide antibiotic	antibiotic target alteration	31.31	29.31
Loose	msbA		protein homolog model	ATP-binding cassette (ABC) antibiotic efflux pump	nitroimidazole antibiotic	antibiotic efflux	28.38	43.13
Loose	msbA		protein homolog model	ATP-binding cassette (ABC) antibiotic efflux pump	nitroimidazole antibiotic	antibiotic efflux	28.15	161.17
Loose	vanA		protein homolog model	glycopeptide resistance gene cluster, van ligase	glycopeptide antibiotic	antibiotic target alteration	26.24	338.19
Loose	Escherichia coli acrR with mutation conferring multidrug antibiotic resistance		protein overexpression model	resistance-nodulation-cell division (RND) antibiotic efflux pump	fluoroquinolone antibiotic, cephalosporin, glycylcycline, penam, tetracycline antibiotic, rifamycin antibiotic, phenicol antibiotic, triclosan	antibiotic target alteration, antibiotic efflux	40.38	86.98
Loose	tetB(P)		protein homolog model	tetracycline-resistant ribosomal protection protein	tetracycline antibiotic	antibiotic target protection	35.76	91.41
Loose	hp1181		protein homolog model	major facilitator superfamily (MFS) antibiotic efflux pump	fluoroquinolone antibiotic, tetracycline antibiotic, nitroimidazole antibiotic	antibiotic efflux	28.24	92.33
Loose	cpxA		protein homolog model	resistance-nodulation-cell division (RND) antibiotic efflux pump	aminoglycoside antibiotic, aminocoumarin antibiotic	antibiotic efflux	33.48	96.72
Loose	Pseudomonas aeruginosa CpxR		protein homolog model	resistance-nodulation-cell division (RND) antibiotic efflux pump	macrolide antibiotic, fluoroquinolone antibiotic, monobactam, aminoglycoside antibiotic, carbapenem, cephalosporin, cephamycin, penam, tetracycline antibiotic, peptide antibiotic, aminocoumarin antibiotic, diaminopyrimidine antibiotic, sulfonamide antibiotic, phenicol antibiotic, penem	antibiotic efflux	42.04	101.33
Loose	RanA		protein homolog model	ATP-binding cassette (ABC) antibiotic efflux pump		antibiotic efflux	30.11	86.43
Loose	vatH		protein homolog model	streptogramin vat acetyltransferase	streptogramin antibiotic	antibiotic inactivation	28.57	118.52
Loose	sul3		protein homolog model	sulfonamide resistant sul	sulfonamide antibiotic	antibiotic target replacement	39.85	104.56
Loose	optrA		protein homolog model	ABC-F ATP-binding cassette ribosomal protection protein	macrolide antibiotic, lincosamide antibiotic, streptogramin antibiotic, tetracycline antibiotic, oxazolidinone antibiotic, phenicol antibiotic, pleuromutilin antibiotic	antibiotic target protection	30.48	96.79
Loose	cmlv		protein homolog model	chloramphenicol phosphotransferase	phenicol antibiotic	antibiotic inactivation	27.49	93.81
Loose	MexH		protein homolog model	resistance-nodulation-cell division (RND) antibiotic efflux pump	fluoroquinolone antibiotic, tetracycline antibiotic, acridine dye	antibiotic efflux	30.57	90.81
Loose	MexW		protein homolog model	resistance-nodulation-cell division (RND) antibiotic efflux pump	macrolide antibiotic, fluoroquinolone antibiotic, tetracycline antibiotic, acridine dye, phenicol antibiotic	antibiotic efflux	39.09	100
Loose	apmA		protein homolog model	amp acetyltransferase	aminoglycoside antibiotic	antibiotic inactivation	47.92	125.55
Loose	macB		protein homolog model	ATP-binding cassette (ABC) antibiotic efflux pump	macrolide antibiotic	antibiotic efflux	36.52	52.95
Loose	tetX		protein homolog model	tetracycline inactivation enzyme	glycylcycline, tetracycline antibiotic	antibiotic inactivation	42.86	87.11
Loose	rphB		protein homolog model	rifampin phosphotransferase	rifamycin antibiotic	antibiotic inactivation	43.21	94.91
Loose	macB		protein homolog model	ATP-binding cassette (ABC) antibiotic efflux pump	macrolide antibiotic	antibiotic efflux	37.5	37.42
Loose	RanA		protein homolog model	ATP-binding cassette (ABC) antibiotic efflux pump		antibiotic efflux	34.74	147.29
Loose	RanB		protein homolog model	ATP-binding cassette (ABC) antibiotic efflux pump		antibiotic efflux	25.4	101.98
Loose	RanA		protein homolog model	ATP-binding cassette (ABC) antibiotic efflux pump		antibiotic efflux	36.29	101.94
Loose	mtrA		protein homolog model	resistance-nodulation-cell division (RND) antibiotic efflux pump	macrolide antibiotic, penam	antibiotic efflux	34.23	53.95
Loose	Mycobacterium tuberculosis rpoB mutants conferring resistance to rifampicin	H526S, D516G, L511R, Q517H	protein variant model	rifamycin-resistant beta-subunit of RNA polymerase (rpoB)	rifamycin antibiotic	antibiotic target alteration, antibiotic target replacement	57.02	117.06
Loose	evgS		protein homolog model	major facilitator superfamily (MFS) antibiotic efflux pump, resistance-nodulation-cell division (RND) antibiotic efflux pump	macrolide antibiotic, fluoroquinolone antibiotic, penam, tetracycline antibiotic	antibiotic efflux	25	65.08
Loose	bcrA		protein homolog model	ATP-binding cassette (ABC) antibiotic efflux pump	peptide antibiotic	antibiotic efflux	26.96	88.24
Loose	abeM		protein homolog model	multidrug and toxic compound extrusion (MATE) transporter	fluoroquinolone antibiotic, acridine dye, triclosan	antibiotic efflux	34.69	100.89
Loose	tet(52)		protein homolog model	tetracycline inactivation enzyme	tetracycline antibiotic	antibiotic inactivation	23.5	99.74
Loose	OprM		protein homolog model	resistance-nodulation-cell division (RND) antibiotic efflux pump	macrolide antibiotic, fluoroquinolone antibiotic, monobactam, aminoglycoside antibiotic, carbapenem, cephalosporin, cephamycin, penam, tetracycline antibiotic, peptide antibiotic, acridine dye, aminocoumarin antibiotic, diaminopyrimidine antibiotic, sulfonamide antibiotic, phenicol antibiotic, penem	antibiotic efflux	43.45	98.56
Loose	RanA		protein homolog model	ATP-binding cassette (ABC) antibiotic efflux pump		antibiotic efflux	28.69	93.8
Loose	Acinetobacter baumannii AbaF		protein homolog model	major facilitator superfamily (MFS) antibiotic efflux pump	fosfomycin	antibiotic efflux	26.37	102.33
Loose	NmcR		protein homolog model	NmcA beta-lactamase	carbapenem, cephalosporin, cephamycin, penam	antibiotic inactivation	26.9	103.05
Loose	TaeA		protein homolog model	ATP-binding cassette (ABC) antibiotic efflux pump	pleuromutilin antibiotic	antibiotic efflux	25.82	32.56
Loose	dfrI		protein homolog model	trimethoprim resistant dihydrofolate reductase dfr	diaminopyrimidine antibiotic	antibiotic target replacement	56.63	90.05
Loose	ParS		protein homolog model	resistance-nodulation-cell division (RND) antibiotic efflux pump, Outer Membrane Porin (Opr)	macrolide antibiotic, fluoroquinolone antibiotic, monobactam, aminoglycoside antibiotic, carbapenem, cephalosporin, cephamycin, penam, tetracycline antibiotic, acridine dye, phenicol antibiotic, penem	antibiotic efflux, reduced permeability to antibiotic	32.26	103.97
Loose	ParR		protein homolog model	resistance-nodulation-cell division (RND) antibiotic efflux pump, Outer Membrane Porin (Opr)	macrolide antibiotic, fluoroquinolone antibiotic, monobactam, aminoglycoside antibiotic, carbapenem, cephalosporin, cephamycin, penam, tetracycline antibiotic, acridine dye, phenicol antibiotic, penem	antibiotic efflux, reduced permeability to antibiotic	52.73	96.17
Loose	mecB		protein homolog model	methicillin resistant PBP2	penam	antibiotic target replacement	25.09	94.81
Loose	Staphylococcus aureus mupB conferring resistance to mupirocin		protein homolog model	antibiotic-resistant isoleucyl-tRNA synthetase (ileS)	mupirocin	antibiotic target alteration	28.19	91.77
Loose	cdeA		protein homolog model	multidrug and toxic compound extrusion (MATE) transporter	fluoroquinolone antibiotic, acridine dye	antibiotic efflux	24.41	100.45
Loose	adeL		protein homolog model	resistance-nodulation-cell division (RND) antibiotic efflux pump	fluoroquinolone antibiotic, tetracycline antibiotic	antibiotic efflux	32.77	89.02
Loose	RanA		protein homolog model	ATP-binding cassette (ABC) antibiotic efflux pump		antibiotic efflux	25.94	97.67
Loose	ykkC		protein homolog model	small multidrug resistance (SMR) antibiotic efflux pump	aminoglycoside antibiotic, tetracycline antibiotic, phenicol antibiotic	antibiotic efflux	37.27	102.68
Loose	ykkD		protein homolog model	small multidrug resistance (SMR) antibiotic efflux pump	aminoglycoside antibiotic, tetracycline antibiotic, phenicol antibiotic	antibiotic efflux	41.18	105.71
Loose	TxR		protein homolog model	ATP-binding cassette (ABC) antibiotic efflux pump	tetracycline antibiotic	antibiotic efflux	26.87	144.34
Loose	Acinetobacter baumannii AbaF		protein homolog model	major facilitator superfamily (MFS) antibiotic efflux pump	fosfomycin	antibiotic efflux	27.12	105.13
Loose	tetB(60)		protein homolog model	ATP-binding cassette (ABC) antibiotic efflux pump	tetracycline antibiotic	antibiotic efflux	28.57	44.04
Loose	RanA		protein homolog model	ATP-binding cassette (ABC) antibiotic efflux pump		antibiotic efflux	33.33	132.56
Loose	tetA(58)		protein homolog model	major facilitator superfamily (MFS) antibiotic efflux pump	tetracycline antibiotic	antibiotic efflux	31.86	92.13
Loose	cpxA		protein homolog model	resistance-nodulation-cell division (RND) antibiotic efflux pump	aminoglycoside antibiotic, aminocoumarin antibiotic	antibiotic efflux	33.14	101.31
Loose	Pseudomonas aeruginosa CpxR		protein homolog model	resistance-nodulation-cell division (RND) antibiotic efflux pump	macrolide antibiotic, fluoroquinolone antibiotic, monobactam, aminoglycoside antibiotic, carbapenem, cephalosporin, cephamycin, penam, tetracycline antibiotic, peptide antibiotic, aminocoumarin antibiotic, diaminopyrimidine antibiotic, sulfonamide antibiotic, phenicol antibiotic, penem	antibiotic efflux	43.75	100.44
Loose	qacA		protein homolog model	major facilitator superfamily (MFS) antibiotic efflux pump	fluoroquinolone antibiotic	antibiotic efflux	27.69	78.21
Loose	cfrC		protein homolog model	Cfr 23S ribosomal RNA methyltransferase	lincosamide antibiotic, streptogramin antibiotic, oxazolidinone antibiotic, phenicol antibiotic	antibiotic target alteration	32.37	105.52
Loose	Escherichia coli EF-Tu mutants conferring resistance to Pulvomycin	R234F	protein variant model	elfamycin resistant EF-Tu	elfamycin antibiotic	antibiotic target alteration	79.21	74.08
Loose	Staphylococcus aureus fusA with mutation conferring resistance to fusidic acid	V90I	protein variant model	antibiotic resistant fusA	fusidic acid	antibiotic target alteration	57.14	100.72
Loose	MexL		protein homolog model	resistance-nodulation-cell division (RND) antibiotic efflux pump	macrolide antibiotic, tetracycline antibiotic, triclosan	antibiotic efflux	29.03	88.68
Loose	bcr-1		protein homolog model	major facilitator superfamily (MFS) antibiotic efflux pump	bicyclomycin	antibiotic efflux	34.29	99.5
Loose	Planobispora rosea EF-Tu mutants conferring resistance to inhibitor GE2270A	G261S, G279A, V295C	protein variant model	elfamycin resistant EF-Tu	elfamycin antibiotic	antibiotic target alteration	23.78	150.38
Loose	novA		protein homolog model	ATP-binding cassette (ABC) antibiotic efflux pump	aminocoumarin antibiotic	antibiotic efflux	28.44	98.7
Loose	Burkholderia pseudomallei Omp38		protein homolog model	General Bacterial Porin with reduced permeability to beta-lactams	monobactam, carbapenem, cephalosporin, cephamycin, penam, penem	reduced permeability to antibiotic	26.39	103.21
Loose	PmrF		protein homolog model	pmr phosphoethanolamine transferase	peptide antibiotic	antibiotic target alteration	31.95	97.2
Loose	MCR-7,1		protein homolog model	MCR phosphoethanolamine transferase	peptide antibiotic	antibiotic target alteration	36.71	99.07
Loose	RanA		protein homolog model	ATP-binding cassette (ABC) antibiotic efflux pump		antibiotic efflux	32.55	101.16
Loose	RanB		protein homolog model	ATP-binding cassette (ABC) antibiotic efflux pump		antibiotic efflux	27.53	147.04
Loose	LpsB		protein homolog model	Intrinsic peptide antibiotic resistant Lps	peptide antibiotic	reduced permeability to antibiotic	41.88	99.18
Loose	OmpA		protein homolog model	General Bacterial Porin with reduced permeability to beta-lactams	monobactam, carbapenem, cephalosporin, cephamycin, penam, penem	reduced permeability to antibiotic	26.79	46.26
Loose	msbA		protein homolog model	ATP-binding cassette (ABC) antibiotic efflux pump	nitroimidazole antibiotic	antibiotic efflux	40.1	100.69
Loose	OmpA		protein homolog model	General Bacterial Porin with reduced permeability to beta-lactams	monobactam, carbapenem, cephalosporin, cephamycin, penam, penem	reduced permeability to antibiotic	34.88	45.99
Loose	oleC		protein homolog model	ATP-binding cassette (ABC) antibiotic efflux pump	macrolide antibiotic	antibiotic efflux	33.48	73.85
Loose	acrB		protein homolog model	resistance-nodulation-cell division (RND) antibiotic efflux pump	fluoroquinolone antibiotic, cephalosporin, glycylcycline, penam, tetracycline antibiotic, rifamycin antibiotic, phenicol antibiotic, triclosan	antibiotic efflux	53.37	101.24
Loose	Escherichia coli acrA		protein homolog model	resistance-nodulation-cell division (RND) antibiotic efflux pump	fluoroquinolone antibiotic, cephalosporin, glycylcycline, penam, tetracycline antibiotic, rifamycin antibiotic, phenicol antibiotic, triclosan	antibiotic efflux	46.43	100
Loose	RanA		protein homolog model	ATP-binding cassette (ABC) antibiotic efflux pump		antibiotic efflux	28.46	99.22
Loose	arlS		protein homolog model	major facilitator superfamily (MFS) antibiotic efflux pump	fluoroquinolone antibiotic, acridine dye	antibiotic efflux	27.15	94.9
Loose	mtrA		protein homolog model	resistance-nodulation-cell division (RND) antibiotic efflux pump	macrolide antibiotic, penam	antibiotic efflux	38.39	100.88
Loose	efrA		protein homolog model	ATP-binding cassette (ABC) antibiotic efflux pump	macrolide antibiotic, fluoroquinolone antibiotic, rifamycin antibiotic	antibiotic efflux	28.85	125.39
Loose	poxtA		protein homolog model	ABC-F ATP-binding cassette ribosomal protection protein	macrolide antibiotic, lincosamide antibiotic, streptogramin antibiotic, tetracycline antibiotic, oxazolidinone antibiotic, phenicol antibiotic, pleuromutilin antibiotic	antibiotic target protection	27.27	49.26
Loose	mtrA		protein homolog model	resistance-nodulation-cell division (RND) antibiotic efflux pump	macrolide antibiotic, penam	antibiotic efflux	29.46	53.95
Loose	vanRF		protein homolog model	glycopeptide resistance gene cluster, vanR	glycopeptide antibiotic	antibiotic target alteration	33.62	704.76
Loose	mecI		protein homolog model	methicillin resistant PBP2	penam	antibiotic target replacement	26.5	120.33
Loose	Staphylococcus aureus mupB conferring resistance to mupirocin		protein homolog model	antibiotic-resistant isoleucyl-tRNA synthetase (ileS)	mupirocin	antibiotic target alteration	21.47	88.77
Loose	ErmB		protein homolog model	Erm 23S ribosomal RNA methyltransferase	macrolide antibiotic, lincosamide antibiotic, streptogramin antibiotic	antibiotic target alteration	29.03	115.32
Loose	otr(A)		protein homolog model	tetracycline-resistant ribosomal protection protein	tetracycline antibiotic	antibiotic target protection	43.66	91.55
Loose	ErmD		protein homolog model	Erm 23S ribosomal RNA methyltransferase	macrolide antibiotic, lincosamide antibiotic, streptogramin antibiotic	antibiotic target alteration	30	155.4
Loose	TaeA		protein homolog model	ATP-binding cassette (ABC) antibiotic efflux pump	pleuromutilin antibiotic	antibiotic efflux	34.36	98.92
Loose	macB		protein homolog model	ATP-binding cassette (ABC) antibiotic efflux pump	macrolide antibiotic	antibiotic efflux	37.19	40.06
Loose	lsaC		protein homolog model	ABC-F ATP-binding cassette ribosomal protection protein	macrolide antibiotic, lincosamide antibiotic, streptogramin antibiotic, tetracycline antibiotic, oxazolidinone antibiotic, phenicol antibiotic, pleuromutilin antibiotic	antibiotic target protection	28.5	44.51
Loose	vanF		protein homolog model	glycopeptide resistance gene cluster, van ligase	glycopeptide antibiotic	antibiotic target alteration	25.25	312.54
Loose	ErmF		protein homolog model	Erm 23S ribosomal RNA methyltransferase	macrolide antibiotic, lincosamide antibiotic, streptogramin antibiotic	antibiotic target alteration	28.21	83.08
Loose	Escherichia coli marR mutant conferring antibiotic resistance		protein overexpression model	resistance-nodulation-cell division (RND) antibiotic efflux pump	fluoroquinolone antibiotic, cephalosporin, glycylcycline, penam, tetracycline antibiotic, rifamycin antibiotic, phenicol antibiotic, triclosan	antibiotic target alteration, antibiotic efflux	37.36	113.89
Loose	cpxA		protein homolog model	resistance-nodulation-cell division (RND) antibiotic efflux pump	aminoglycoside antibiotic, aminocoumarin antibiotic	antibiotic efflux	24.89	113.57
Loose	TxR		protein homolog model	ATP-binding cassette (ABC) antibiotic efflux pump	tetracycline antibiotic	antibiotic efflux	43.08	145.6
Loose	mepA		protein homolog model	multidrug and toxic compound extrusion (MATE) transporter	glycylcycline, tetracycline antibiotic	antibiotic efflux	26.36	100.89
Loose	cpxA		protein homolog model	resistance-nodulation-cell division (RND) antibiotic efflux pump	aminoglycoside antibiotic, aminocoumarin antibiotic	antibiotic efflux	24.74	128.23
Loose	evgA		protein homolog model	major facilitator superfamily (MFS) antibiotic efflux pump, resistance-nodulation-cell division (RND) antibiotic efflux pump	macrolide antibiotic, fluoroquinolone antibiotic, penam, tetracycline antibiotic	antibiotic efflux	25.77	95.59
Loose	vanXA		protein homolog model	vanX, glycopeptide resistance gene cluster	glycopeptide antibiotic	antibiotic target alteration	32.37	91.58
Loose	Escherichia coli EF-Tu mutants conferring resistance to Pulvomycin	R234F	protein variant model	elfamycin resistant EF-Tu	elfamycin antibiotic	antibiotic target alteration	78.88	74.08
Loose	tet(35)		protein homolog model	ATP-binding cassette (ABC) antibiotic efflux pump	tetracycline antibiotic	antibiotic efflux	23.68	130.35
Loose	TxR		protein homolog model	ATP-binding cassette (ABC) antibiotic efflux pump	tetracycline antibiotic	antibiotic efflux	39.83	169.81
Loose	golS		protein homolog model	resistance-nodulation-cell division (RND) antibiotic efflux pump	monobactam, carbapenem, cephalosporin, cephamycin, penam, phenicol antibiotic, penem	antibiotic efflux	29.55	92.21
Loose	farA		protein homolog model	major facilitator superfamily (MFS) antibiotic efflux pump	antibacterial free fatty acids	antibiotic efflux	26.56	85.42
Loose	abeS		protein homolog model	small multidrug resistance (SMR) antibiotic efflux pump	macrolide antibiotic, aminocoumarin antibiotic	antibiotic efflux	34.02	95.41
Loose	abeS		protein homolog model	small multidrug resistance (SMR) antibiotic efflux pump	macrolide antibiotic, aminocoumarin antibiotic	antibiotic efflux	34.74	109.17
Loose	CRP		protein homolog model	resistance-nodulation-cell division (RND) antibiotic efflux pump	macrolide antibiotic, fluoroquinolone antibiotic, penam	antibiotic efflux	22.58	111.9
Loose	vanRF		protein homolog model	glycopeptide resistance gene cluster, vanR	glycopeptide antibiotic	antibiotic target alteration	37.07	51.52
Loose	vanRG		protein homolog model	glycopeptide resistance gene cluster, vanR	glycopeptide antibiotic	antibiotic target alteration	28.69	54.47
Loose	bcrA		protein homolog model	ATP-binding cassette (ABC) antibiotic efflux pump	peptide antibiotic	antibiotic efflux	37.12	296.73
Loose	farA		protein homolog model	major facilitator superfamily (MFS) antibiotic efflux pump	antibacterial free fatty acids	antibiotic efflux	24.9	92.97
Loose	TaeA		protein homolog model	ATP-binding cassette (ABC) antibiotic efflux pump	pleuromutilin antibiotic	antibiotic efflux	38.71	85.65
Loose	vanTG		protein homolog model	glycopeptide resistance gene cluster, vanT	glycopeptide antibiotic	antibiotic target alteration	31.49	49.86
Loose	vanHB		protein homolog model	vanH, glycopeptide resistance gene cluster	glycopeptide antibiotic	antibiotic target alteration	28.57	95.98
Loose	tsnR		protein homolog model	non-erm 23S ribosomal RNA methyltransferase (A1067)	peptide antibiotic	antibiotic target alteration	28.57	90
Loose	LlmA 23S ribosomal RNA methyltransferase		protein homolog model	Llm 23S ribosomal RNA methyltransferase	lincosamide antibiotic	antibiotic target alteration	31.21	255.4
Loose	tetB(46)		protein homolog model	ATP-binding cassette (ABC) antibiotic efflux pump	tetracycline antibiotic	antibiotic efflux	29.02	44.12
Loose	macB		protein homolog model	ATP-binding cassette (ABC) antibiotic efflux pump	macrolide antibiotic	antibiotic efflux	35.59	35.25
Loose	Escherichia coli EF-Tu mutants conferring resistance to Pulvomycin	R231V	protein variant model	elfamycin resistant EF-Tu	elfamycin antibiotic	antibiotic target alteration	29.71	219.32
Loose	bcrA		protein homolog model	ATP-binding cassette (ABC) antibiotic efflux pump	peptide antibiotic	antibiotic efflux	29.85	82.35
Loose	Acinetobacter baumannii AbaF		protein homolog model	major facilitator superfamily (MFS) antibiotic efflux pump	fosfomycin	antibiotic efflux	32.46	116.08
Loose	vanE		protein homolog model	glycopeptide resistance gene cluster, van ligase	glycopeptide antibiotic	antibiotic target alteration	29.25	87.22
Loose	PNGM-1		protein homolog model	PNGM beta-lactamase	carbapenem, cephalosporin, penam	antibiotic inactivation	23.72	72.28
Loose	emrY		protein homolog model	major facilitator superfamily (MFS) antibiotic efflux pump	tetracycline antibiotic	antibiotic efflux	28.17	91.6
Loose	vanHB		protein homolog model	vanH, glycopeptide resistance gene cluster	glycopeptide antibiotic	antibiotic target alteration	34.56	126.32
Loose	Staphylococcus aureus murA with mutation conferring resistance to fosfomycin	G257D, D278E, Q362R	protein variant model	antibiotic-resistant murA transferase	fosfomycin	antibiotic target alteration	50.48	100.95
Loose	FosC2		protein homolog model	fosC phosphotransferase family	fosfomycin	antibiotic inactivation	25.62	106.82
Loose	Acinetobacter baumannii AbaF		protein homolog model	major facilitator superfamily (MFS) antibiotic efflux pump	fosfomycin	antibiotic efflux	23.9	98.14
Loose	GOB-16		protein homolog model	GOB beta-lactamase	carbapenem, cephalosporin, penam	antibiotic inactivation	27.4	77.24
Loose	Escherichia coli ampC1 beta-lactamase		protein homolog model	ampC-type beta-lactamase	cephalosporin, penam	antibiotic inactivation	36.48	88.02
Loose	macA		protein homolog model	ATP-binding cassette (ABC) antibiotic efflux pump	macrolide antibiotic	antibiotic efflux	35.19	102.55
Loose	macB		protein homolog model	ATP-binding cassette (ABC) antibiotic efflux pump	macrolide antibiotic	antibiotic efflux	49.77	101.24
Loose	vanHD		protein homolog model	vanH, glycopeptide resistance gene cluster	glycopeptide antibiotic	antibiotic target alteration	32.38	103.1
Loose	macB		protein homolog model	ATP-binding cassette (ABC) antibiotic efflux pump	macrolide antibiotic	antibiotic efflux	43.84	35.4
Loose	Staphylococcus aureus fusA with mutation conferring resistance to fusidic acid	H457Q	protein variant model	antibiotic resistant fusA	fusidic acid	antibiotic target alteration	28.11	76.33
Loose	msbA		protein homolog model	ATP-binding cassette (ABC) antibiotic efflux pump	nitroimidazole antibiotic	antibiotic efflux	33.14	122.51
Loose	Klebsiella pneumoniae KpnG		protein homolog model	major facilitator superfamily (MFS) antibiotic efflux pump	macrolide antibiotic, fluoroquinolone antibiotic, aminoglycoside antibiotic, carbapenem, cephalosporin, penam, peptide antibiotic, penem	antibiotic efflux	34.83	114.87
Loose	Escherichia coli fabI mutations conferring resistance to isoniazid and triclosan	F203A	protein variant model	antibiotic resistant fabI	isoniazid, triclosan	antibiotic target alteration	26.29	93.13
Loose	Thermus thermophilus uL3 mutations conferring resistance to pleuromutilin antibiotics	R144C	protein variant model	Ribosomal protein mutation conferring resistance to pleuromutilin antibiotics	pleuromutilin antibiotic	antibiotic target alteration	48.57	103.88
Loose	Mycobacterium tuberculosis kasA mutant conferring resistance to isoniazid	F413L	protein variant model	antibiotic resistant kasA	isoniazid	antibiotic target alteration	31.05	97.6
Loose	Enterococcus faecalis cls with mutation conferring resistance to daptomycin	H215R	protein variant model	daptomycin resistant cls	peptide antibiotic	antibiotic target alteration	34.35	102.29
Loose	Mycobacterium tuberculosis gidB mutation conferring resistance to streptomycin	A183E	protein variant model	antibiotic resistant gidB	aminoglycoside antibiotic	antibiotic target alteration	32.32	93.3
Loose	Clostridioides difficile gyrB conferring resistance to fluoroquinolones	V423F	protein variant model	fluoroquinolone resistant gyrB	fluoroquinolone antibiotic	antibiotic target alteration	37.97	99.22
Loose	Escherichia coli fabI mutations conferring resistance to isoniazid and triclosan	F203L	protein variant model	antibiotic resistant fabI	isoniazid, triclosan	antibiotic target alteration	27.38	95.8
Loose	Mycolicibacterium smegmatis ndh with mutation conferring resistance to isoniazid	L100P	protein variant model	antibiotic resistant ndh	isoniazid	antibiotic target alteration	27.08	93.44
Loose	Clostridioides difficile gyrB conferring resistance to fluoroquinolones	V423F	protein variant model	fluoroquinolone resistant gyrB	fluoroquinolone antibiotic	antibiotic target alteration	58.73	125.9
Loose	Mycobacterium tuberculosis thyA with mutation conferring resistance to para-aminosalicylic acid	H75N	protein variant model	aminosalicylate resistant thymidylate synthase	para-aminosalicylic acid	antibiotic target alteration	63.64	100.38
Loose	MexS		protein overexpression model	resistance-nodulation-cell division (RND) antibiotic efflux pump	fluoroquinolone antibiotic, diaminopyrimidine antibiotic, phenicol antibiotic	antibiotic efflux	26.57	94.69
Loose	Escherichia coli soxS with mutation conferring antibiotic resistance		protein overexpression model	ATP-binding cassette (ABC) antibiotic efflux pump, major facilitator superfamily (MFS) antibiotic efflux pump, resistance-nodulation-cell division (RND) antibiotic efflux pump, General Bacterial Porin with reduced permeability to beta-lactams	fluoroquinolone antibiotic, monobactam, carbapenem, cephalosporin, glycylcycline, cephamycin, penam, tetracycline antibiotic, rifamycin antibiotic, phenicol antibiotic, triclosan, penem	antibiotic target alteration, antibiotic efflux, reduced permeability to antibiotic	31.94	235.51
Loose	tetR		protein overexpression model	major facilitator superfamily (MFS) antibiotic efflux pump	tetracycline antibiotic	antibiotic target alteration, antibiotic efflux	65.69	99.52
Strict	tet(D)		protein homolog model	major facilitator superfamily (MFS) antibiotic efflux pump	tetracycline antibiotic	antibiotic efflux	53.28	101.52

## Sheet: DSM_105708
CARD analysis of DSM 105708
RGI criteria	ARO Term	SNP	Detection	AMR	Drug	Resistance	% Identity of Matching Region	% Length of Reference Sequence
Loose	apmA		protein homolog model	amp acetyltransferase	aminoglycoside antibiotic	antibiotic inactivation	47.92	125.55
Loose	MexW		protein homolog model	resistance-nodulation-cell division (RND) antibiotic efflux pump	macrolide antibiotic, fluoroquinolone antibiotic, tetracycline antibiotic, acridine dye, phenicol antibiotic	antibiotic efflux	39.25	100
Loose	MexH		protein homolog model	resistance-nodulation-cell division (RND) antibiotic efflux pump	fluoroquinolone antibiotic, tetracycline antibiotic, acridine dye	antibiotic efflux	30.57	90.81
Loose	cmlv		protein homolog model	chloramphenicol phosphotransferase	phenicol antibiotic	antibiotic inactivation	27.64	93.81
Loose	optrA		protein homolog model	ABC-F ATP-binding cassette ribosomal protection protein	macrolide antibiotic, lincosamide antibiotic, streptogramin antibiotic, tetracycline antibiotic, oxazolidinone antibiotic, phenicol antibiotic, pleuromutilin antibiotic	antibiotic target protection	30.26	96.79
Loose	sul3		protein homolog model	sulfonamide resistant sul	sulfonamide antibiotic	antibiotic target replacement	39.85	104.56
Loose	vatH		protein homolog model	streptogramin vat acetyltransferase	streptogramin antibiotic	antibiotic inactivation	28.57	118.52
Loose	RanA		protein homolog model	ATP-binding cassette (ABC) antibiotic efflux pump		antibiotic efflux	30.11	86.43
Loose	Pseudomonas aeruginosa CpxR		protein homolog model	resistance-nodulation-cell division (RND) antibiotic efflux pump	macrolide antibiotic, fluoroquinolone antibiotic, monobactam, aminoglycoside antibiotic, carbapenem, cephalosporin, cephamycin, penam, tetracycline antibiotic, peptide antibiotic, aminocoumarin antibiotic, diaminopyrimidine antibiotic, sulfonamide antibiotic, phenicol antibiotic, penem	antibiotic efflux	42.04	101.33
Loose	cpxA		protein homolog model	resistance-nodulation-cell division (RND) antibiotic efflux pump	aminoglycoside antibiotic, aminocoumarin antibiotic	antibiotic efflux	33.41	96.72
Loose	hp1181		protein homolog model	major facilitator superfamily (MFS) antibiotic efflux pump	fluoroquinolone antibiotic, tetracycline antibiotic, nitroimidazole antibiotic	antibiotic efflux	28.24	92.33
Loose	tetB(P)		protein homolog model	tetracycline-resistant ribosomal protection protein	tetracycline antibiotic	antibiotic target protection	35.76	91.41
Loose	Escherichia coli acrR with mutation conferring multidrug antibiotic resistance		protein overexpression model	resistance-nodulation-cell division (RND) antibiotic efflux pump	fluoroquinolone antibiotic, cephalosporin, glycylcycline, penam, tetracycline antibiotic, rifamycin antibiotic, phenicol antibiotic, triclosan	antibiotic target alteration, antibiotic efflux	40.38	86.98
Loose	vanA		protein homolog model	glycopeptide resistance gene cluster, van ligase	glycopeptide antibiotic	antibiotic target alteration	26.24	338.19
Loose	msbA		protein homolog model	ATP-binding cassette (ABC) antibiotic efflux pump	nitroimidazole antibiotic	antibiotic efflux	28.15	161.17
Loose	tetA(60)		protein homolog model	ATP-binding cassette (ABC) antibiotic efflux pump	tetracycline antibiotic	antibiotic efflux	28.57	43.35
Loose	arnA		protein homolog model	pmr phosphoethanolamine transferase	peptide antibiotic	antibiotic target alteration	31.31	29.31
Loose	baeS		protein homolog model	resistance-nodulation-cell division (RND) antibiotic efflux pump	aminoglycoside antibiotic, aminocoumarin antibiotic	antibiotic efflux	27.93	152.89
Loose	arnA		protein homolog model	pmr phosphoethanolamine transferase	peptide antibiotic	antibiotic target alteration	28.08	47.28
Loose	OmpA		protein homolog model	General Bacterial Porin with reduced permeability to beta-lactams	monobactam, carbapenem, cephalosporin, cephamycin, penam, penem	reduced permeability to antibiotic	36.21	57.75
Loose	bcrA		protein homolog model	ATP-binding cassette (ABC) antibiotic efflux pump	peptide antibiotic	antibiotic efflux	29.95	75.82
Loose	LptD		protein homolog model	ATP-binding cassette (ABC) antibiotic efflux pump		antibiotic efflux	26.6	104.09
Loose	bcr-1		protein homolog model	major facilitator superfamily (MFS) antibiotic efflux pump	bicyclomycin	antibiotic efflux	27.93	92.29
Loose	Escherichia coli ampC1 beta-lactamase		protein homolog model	ampC-type beta-lactamase	cephalosporin, penam	antibiotic inactivation	36.48	88.02
Loose	macA		protein homolog model	ATP-binding cassette (ABC) antibiotic efflux pump	macrolide antibiotic	antibiotic efflux	35.19	102.55
Loose	macB		protein homolog model	ATP-binding cassette (ABC) antibiotic efflux pump	macrolide antibiotic	antibiotic efflux	49.46	101.24
Loose	vanHD		protein homolog model	vanH, glycopeptide resistance gene cluster	glycopeptide antibiotic	antibiotic target alteration	32.38	103.1
Loose	vanXA		protein homolog model	vanX, glycopeptide resistance gene cluster	glycopeptide antibiotic	antibiotic target alteration	32.37	91.58
Loose	evgA		protein homolog model	major facilitator superfamily (MFS) antibiotic efflux pump, resistance-nodulation-cell division (RND) antibiotic efflux pump	macrolide antibiotic, fluoroquinolone antibiotic, penam, tetracycline antibiotic	antibiotic efflux	25.77	95.59
Loose	mepA		protein homolog model	multidrug and toxic compound extrusion (MATE) transporter	glycylcycline, tetracycline antibiotic	antibiotic efflux	26.82	100.89
Loose	TxR		protein homolog model	ATP-binding cassette (ABC) antibiotic efflux pump	tetracycline antibiotic	antibiotic efflux	43.08	145.6
Loose	cpxA		protein homolog model	resistance-nodulation-cell division (RND) antibiotic efflux pump	aminoglycoside antibiotic, aminocoumarin antibiotic	antibiotic efflux	24.89	113.57
Loose	Escherichia coli marR mutant conferring antibiotic resistance		protein overexpression model	resistance-nodulation-cell division (RND) antibiotic efflux pump	fluoroquinolone antibiotic, cephalosporin, glycylcycline, penam, tetracycline antibiotic, rifamycin antibiotic, phenicol antibiotic, triclosan	antibiotic target alteration, antibiotic efflux	37.36	113.89
Loose	ErmF		protein homolog model	Erm 23S ribosomal RNA methyltransferase	macrolide antibiotic, lincosamide antibiotic, streptogramin antibiotic	antibiotic target alteration	28.21	83.08
Loose	vanF		protein homolog model	glycopeptide resistance gene cluster, van ligase	glycopeptide antibiotic	antibiotic target alteration	25.25	312.54
Loose	macB		protein homolog model	ATP-binding cassette (ABC) antibiotic efflux pump	macrolide antibiotic	antibiotic efflux	37.19	40.06
Loose	TaeA		protein homolog model	ATP-binding cassette (ABC) antibiotic efflux pump	pleuromutilin antibiotic	antibiotic efflux	34.21	98.92
Loose	ErmD		protein homolog model	Erm 23S ribosomal RNA methyltransferase	macrolide antibiotic, lincosamide antibiotic, streptogramin antibiotic	antibiotic target alteration	30	155.4
Loose	otr(A)		protein homolog model	tetracycline-resistant ribosomal protection protein	tetracycline antibiotic	antibiotic target protection	43.66	91.55
Loose	ErmB		protein homolog model	Erm 23S ribosomal RNA methyltransferase	macrolide antibiotic, lincosamide antibiotic, streptogramin antibiotic	antibiotic target alteration	29.03	115.32
Loose	Staphylococcus aureus mupB conferring resistance to mupirocin		protein homolog model	antibiotic-resistant isoleucyl-tRNA synthetase (ileS)	mupirocin	antibiotic target alteration	21.47	88.77
Loose	mecI		protein homolog model	methicillin resistant PBP2	penam	antibiotic target replacement	26.5	120.33
Loose	farA		protein homolog model	major facilitator superfamily (MFS) antibiotic efflux pump	antibacterial free fatty acids	antibiotic efflux	26.95	85.42
Loose	golS		protein homolog model	resistance-nodulation-cell division (RND) antibiotic efflux pump	monobactam, carbapenem, cephalosporin, cephamycin, penam, phenicol antibiotic, penem	antibiotic efflux	29.55	92.21
Loose	TxR		protein homolog model	ATP-binding cassette (ABC) antibiotic efflux pump	tetracycline antibiotic	antibiotic efflux	40.5	169.81
Loose	Escherichia coli EF-Tu mutants conferring resistance to Pulvomycin	R234F	protein variant model	elfamycin resistant EF-Tu	elfamycin antibiotic	antibiotic target alteration	81.52	96.82
Loose	Mycobacterium tuberculosis rpoB mutants conferring resistance to rifampicin	H526S, D516G, L511R, Q517H	protein variant model	rifamycin-resistant beta-subunit of RNA polymerase (rpoB)	rifamycin antibiotic	antibiotic target alteration, antibiotic target replacement	57.02	117.06
Loose	evgS		protein homolog model	major facilitator superfamily (MFS) antibiotic efflux pump, resistance-nodulation-cell division (RND) antibiotic efflux pump	macrolide antibiotic, fluoroquinolone antibiotic, penam, tetracycline antibiotic	antibiotic efflux	25	65.08
Loose	bcrA		protein homolog model	ATP-binding cassette (ABC) antibiotic efflux pump	peptide antibiotic	antibiotic efflux	26.96	88.24
Loose	abeM		protein homolog model	multidrug and toxic compound extrusion (MATE) transporter	fluoroquinolone antibiotic, acridine dye, triclosan	antibiotic efflux	34.47	100.89
Loose	tet(52)		protein homolog model	tetracycline inactivation enzyme	tetracycline antibiotic	antibiotic inactivation	24.16	99.74
Loose	OprM		protein homolog model	resistance-nodulation-cell division (RND) antibiotic efflux pump	macrolide antibiotic, fluoroquinolone antibiotic, monobactam, aminoglycoside antibiotic, carbapenem, cephalosporin, cephamycin, penam, tetracycline antibiotic, peptide antibiotic, acridine dye, aminocoumarin antibiotic, diaminopyrimidine antibiotic, sulfonamide antibiotic, phenicol antibiotic, penem	antibiotic efflux	43.24	98.56
Loose	RanA		protein homolog model	ATP-binding cassette (ABC) antibiotic efflux pump		antibiotic efflux	28.69	93.8
Loose	Acinetobacter baumannii AbaF		protein homolog model	major facilitator superfamily (MFS) antibiotic efflux pump	fosfomycin	antibiotic efflux	26.23	102.33
Loose	NmcR		protein homolog model	NmcA beta-lactamase	carbapenem, cephalosporin, cephamycin, penam	antibiotic inactivation	26.9	103.05
Loose	bcrA		protein homolog model	ATP-binding cassette (ABC) antibiotic efflux pump	peptide antibiotic	antibiotic efflux	29.28	68.95
Loose	dfrI		protein homolog model	trimethoprim resistant dihydrofolate reductase dfr	diaminopyrimidine antibiotic	antibiotic target replacement	56.63	90.05
Loose	ParS		protein homolog model	resistance-nodulation-cell division (RND) antibiotic efflux pump, Outer Membrane Porin (Opr)	macrolide antibiotic, fluoroquinolone antibiotic, monobactam, aminoglycoside antibiotic, carbapenem, cephalosporin, cephamycin, penam, tetracycline antibiotic, acridine dye, phenicol antibiotic, penem	antibiotic efflux, reduced permeability to antibiotic	32.58	103.97
Loose	ParR		protein homolog model	resistance-nodulation-cell division (RND) antibiotic efflux pump, Outer Membrane Porin (Opr)	macrolide antibiotic, fluoroquinolone antibiotic, monobactam, aminoglycoside antibiotic, carbapenem, cephalosporin, cephamycin, penam, tetracycline antibiotic, acridine dye, phenicol antibiotic, penem	antibiotic efflux, reduced permeability to antibiotic	52.27	96.17
Loose	cfrC		protein homolog model	Cfr 23S ribosomal RNA methyltransferase	lincosamide antibiotic, streptogramin antibiotic, oxazolidinone antibiotic, phenicol antibiotic	antibiotic target alteration	32.37	105.52
Loose	qacA		protein homolog model	major facilitator superfamily (MFS) antibiotic efflux pump	fluoroquinolone antibiotic	antibiotic efflux	27.69	78.21
Loose	Pseudomonas aeruginosa CpxR		protein homolog model	resistance-nodulation-cell division (RND) antibiotic efflux pump	macrolide antibiotic, fluoroquinolone antibiotic, monobactam, aminoglycoside antibiotic, carbapenem, cephalosporin, cephamycin, penam, tetracycline antibiotic, peptide antibiotic, aminocoumarin antibiotic, diaminopyrimidine antibiotic, sulfonamide antibiotic, phenicol antibiotic, penem	antibiotic efflux	43.75	100.44
Loose	cpxA		protein homolog model	resistance-nodulation-cell division (RND) antibiotic efflux pump	aminoglycoside antibiotic, aminocoumarin antibiotic	antibiotic efflux	32.83	101.31
Loose	tetA(58)		protein homolog model	major facilitator superfamily (MFS) antibiotic efflux pump	tetracycline antibiotic	antibiotic efflux	31.86	92.13
Loose	RanA		protein homolog model	ATP-binding cassette (ABC) antibiotic efflux pump		antibiotic efflux	33.33	132.56
Loose	tetB(60)		protein homolog model	ATP-binding cassette (ABC) antibiotic efflux pump	tetracycline antibiotic	antibiotic efflux	28.57	44.04
Loose	Acinetobacter baumannii AbaF		protein homolog model	major facilitator superfamily (MFS) antibiotic efflux pump	fosfomycin	antibiotic efflux	27.12	105.13
Loose	TxR		protein homolog model	ATP-binding cassette (ABC) antibiotic efflux pump	tetracycline antibiotic	antibiotic efflux	26.87	144.34
Loose	ykkD		protein homolog model	small multidrug resistance (SMR) antibiotic efflux pump	aminoglycoside antibiotic, tetracycline antibiotic, phenicol antibiotic	antibiotic efflux	41.18	105.71
Loose	ykkC		protein homolog model	small multidrug resistance (SMR) antibiotic efflux pump	aminoglycoside antibiotic, tetracycline antibiotic, phenicol antibiotic	antibiotic efflux	37.27	102.68
Loose	RanA		protein homolog model	ATP-binding cassette (ABC) antibiotic efflux pump		antibiotic efflux	25.94	97.67
Loose	adeL		protein homolog model	resistance-nodulation-cell division (RND) antibiotic efflux pump	fluoroquinolone antibiotic, tetracycline antibiotic	antibiotic efflux	32.43	89.02
Loose	cdeA		protein homolog model	multidrug and toxic compound extrusion (MATE) transporter	fluoroquinolone antibiotic, acridine dye	antibiotic efflux	24.41	100.45
Loose	Staphylococcus aureus mupB conferring resistance to mupirocin		protein homolog model	antibiotic-resistant isoleucyl-tRNA synthetase (ileS)	mupirocin	antibiotic target alteration	28.19	91.77
Loose	Escherichia coli EF-Tu mutants conferring resistance to Pulvomycin	R234F	protein variant model	elfamycin resistant EF-Tu	elfamycin antibiotic	antibiotic target alteration	81.77	96.82
Loose	Staphylococcus aureus fusA with mutation conferring resistance to fusidic acid	V90I	protein variant model	antibiotic resistant fusA	fusidic acid	antibiotic target alteration	57.14	100.72
Loose	MexL		protein homolog model	resistance-nodulation-cell division (RND) antibiotic efflux pump	macrolide antibiotic, tetracycline antibiotic, triclosan	antibiotic efflux	28.17	88.68
Loose	bcr-1		protein homolog model	major facilitator superfamily (MFS) antibiotic efflux pump	bicyclomycin	antibiotic efflux	34.29	99.5
Loose	Planobispora rosea EF-Tu mutants conferring resistance to inhibitor GE2270A	G261S, G279A, V295C	protein variant model	elfamycin resistant EF-Tu	elfamycin antibiotic	antibiotic target alteration	23.78	150.38
Loose	adeL		protein homolog model	resistance-nodulation-cell division (RND) antibiotic efflux pump	fluoroquinolone antibiotic, tetracycline antibiotic	antibiotic efflux	28.37	89.91
Loose	tetA(58)		protein homolog model	major facilitator superfamily (MFS) antibiotic efflux pump	tetracycline antibiotic	antibiotic efflux	26.87	86.01
Loose	YajC		protein homolog model	resistance-nodulation-cell division (RND) antibiotic efflux pump	fluoroquinolone antibiotic, cephalosporin, glycylcycline, penam, tetracycline antibiotic, rifamycin antibiotic, phenicol antibiotic, triclosan	antibiotic efflux	47.96	123.21
Loose	Staphylococcus aureus mupA conferring resistance to mupirocin		protein homolog model	antibiotic-resistant isoleucyl-tRNA synthetase (ileS)	mupirocin	antibiotic target alteration	28.89	83.98
Loose	MdtK		protein homolog model	multidrug and toxic compound extrusion (MATE) transporter	fluoroquinolone antibiotic	antibiotic efflux	24.03	94.94
Loose	Acinetobacter baumannii AbaQ		protein homolog model	major facilitator superfamily (MFS) antibiotic efflux pump	fluoroquinolone antibiotic	antibiotic efflux	42.96	100.23
Loose	macB		protein homolog model	ATP-binding cassette (ABC) antibiotic efflux pump	macrolide antibiotic	antibiotic efflux	36.52	52.95
Loose	tetX		protein homolog model	tetracycline inactivation enzyme	glycylcycline, tetracycline antibiotic	antibiotic inactivation	42.86	87.11
Loose	rphB		protein homolog model	rifampin phosphotransferase	rifamycin antibiotic	antibiotic inactivation	43.21	94.91
Loose	macB		protein homolog model	ATP-binding cassette (ABC) antibiotic efflux pump	macrolide antibiotic	antibiotic efflux	36.61	37.42
Loose	RanA		protein homolog model	ATP-binding cassette (ABC) antibiotic efflux pump		antibiotic efflux	34.74	147.29
Loose	RanB		protein homolog model	ATP-binding cassette (ABC) antibiotic efflux pump		antibiotic efflux	25.4	101.98
Loose	RanA		protein homolog model	ATP-binding cassette (ABC) antibiotic efflux pump		antibiotic efflux	36.29	101.94
Loose	mtrA		protein homolog model	resistance-nodulation-cell division (RND) antibiotic efflux pump	macrolide antibiotic, penam	antibiotic efflux	34.23	53.95
Loose	RanA		protein homolog model	ATP-binding cassette (ABC) antibiotic efflux pump		antibiotic efflux	32.55	101.16
Loose	RanB		protein homolog model	ATP-binding cassette (ABC) antibiotic efflux pump		antibiotic efflux	27.53	147.04
Loose	LpsB		protein homolog model	Intrinsic peptide antibiotic resistant Lps	peptide antibiotic	reduced permeability to antibiotic	42.61	99.18
Loose	OmpA		protein homolog model	General Bacterial Porin with reduced permeability to beta-lactams	monobactam, carbapenem, cephalosporin, cephamycin, penam, penem	reduced permeability to antibiotic	26.79	46.26
Loose	msbA		protein homolog model	ATP-binding cassette (ABC) antibiotic efflux pump	nitroimidazole antibiotic	antibiotic efflux	40.1	100.17
Loose	OmpA		protein homolog model	General Bacterial Porin with reduced permeability to beta-lactams	monobactam, carbapenem, cephalosporin, cephamycin, penam, penem	reduced permeability to antibiotic	34.88	45.99
Loose	oleC		protein homolog model	ATP-binding cassette (ABC) antibiotic efflux pump	macrolide antibiotic	antibiotic efflux	33.48	73.85
Loose	acrB		protein homolog model	resistance-nodulation-cell division (RND) antibiotic efflux pump	fluoroquinolone antibiotic, cephalosporin, glycylcycline, penam, tetracycline antibiotic, rifamycin antibiotic, phenicol antibiotic, triclosan	antibiotic efflux	53.37	101.24
Loose	Escherichia coli acrA		protein homolog model	resistance-nodulation-cell division (RND) antibiotic efflux pump	fluoroquinolone antibiotic, cephalosporin, glycylcycline, penam, tetracycline antibiotic, rifamycin antibiotic, phenicol antibiotic, triclosan	antibiotic efflux	46.43	100
Loose	RanA		protein homolog model	ATP-binding cassette (ABC) antibiotic efflux pump		antibiotic efflux	28.46	99.22
Loose	arlS		protein homolog model	major facilitator superfamily (MFS) antibiotic efflux pump	fluoroquinolone antibiotic, acridine dye	antibiotic efflux	27.15	94.9
Loose	mtrA		protein homolog model	resistance-nodulation-cell division (RND) antibiotic efflux pump	macrolide antibiotic, penam	antibiotic efflux	37.95	100.88
Loose	efrA		protein homolog model	ATP-binding cassette (ABC) antibiotic efflux pump	macrolide antibiotic, fluoroquinolone antibiotic, rifamycin antibiotic	antibiotic efflux	28.57	125.39
Loose	poxtA		protein homolog model	ABC-F ATP-binding cassette ribosomal protection protein	macrolide antibiotic, lincosamide antibiotic, streptogramin antibiotic, tetracycline antibiotic, oxazolidinone antibiotic, phenicol antibiotic, pleuromutilin antibiotic	antibiotic target protection	27.27	49.26
Loose	adeR		protein homolog model	resistance-nodulation-cell division (RND) antibiotic efflux pump	glycylcycline, tetracycline antibiotic	antibiotic efflux	34.29	49.8
Loose	vanRF		protein homolog model	glycopeptide resistance gene cluster, vanR	glycopeptide antibiotic	antibiotic target alteration	33.62	704.76
Loose	Acinetobacter baumannii AbaF		protein homolog model	major facilitator superfamily (MFS) antibiotic efflux pump	fosfomycin	antibiotic efflux	24.15	98.14
Loose	GOB-16		protein homolog model	GOB beta-lactamase	carbapenem, cephalosporin, penam	antibiotic inactivation	26.71	77.24
Loose	abeS		protein homolog model	small multidrug resistance (SMR) antibiotic efflux pump	macrolide antibiotic, aminocoumarin antibiotic	antibiotic efflux	34.02	95.41
Loose	abeS		protein homolog model	small multidrug resistance (SMR) antibiotic efflux pump	macrolide antibiotic, aminocoumarin antibiotic	antibiotic efflux	34.74	109.17
Loose	CRP		protein homolog model	resistance-nodulation-cell division (RND) antibiotic efflux pump	macrolide antibiotic, fluoroquinolone antibiotic, penam	antibiotic efflux	22.58	111.9
Loose	vanRF		protein homolog model	glycopeptide resistance gene cluster, vanR	glycopeptide antibiotic	antibiotic target alteration	37.07	51.52
Loose	vanRG		protein homolog model	glycopeptide resistance gene cluster, vanR	glycopeptide antibiotic	antibiotic target alteration	28.69	54.47
Loose	bcrA		protein homolog model	ATP-binding cassette (ABC) antibiotic efflux pump	peptide antibiotic	antibiotic efflux	37.12	296.73
Loose	farA		protein homolog model	major facilitator superfamily (MFS) antibiotic efflux pump	antibacterial free fatty acids	antibiotic efflux	24.9	92.97
Loose	TaeA		protein homolog model	ATP-binding cassette (ABC) antibiotic efflux pump	pleuromutilin antibiotic	antibiotic efflux	38.71	85.65
Loose	mecB		protein homolog model	methicillin resistant PBP2	penam	antibiotic target replacement	25.09	94.81
Loose	novA		protein homolog model	ATP-binding cassette (ABC) antibiotic efflux pump	aminocoumarin antibiotic	antibiotic efflux	28.63	98.7
Loose	Burkholderia pseudomallei Omp38		protein homolog model	General Bacterial Porin with reduced permeability to beta-lactams	monobactam, carbapenem, cephalosporin, cephamycin, penam, penem	reduced permeability to antibiotic	35.68	102.41
Loose	PmrF		protein homolog model	pmr phosphoethanolamine transferase	peptide antibiotic	antibiotic target alteration	31.95	97.2
Loose	FosC2		protein homolog model	fosC phosphotransferase family	fosfomycin	antibiotic inactivation	25.62	106.82
Loose	Staphylococcus aureus murA with mutation conferring resistance to fosfomycin	G257D, D278E, Q362R	protein variant model	antibiotic-resistant murA transferase	fosfomycin	antibiotic target alteration	50.24	100.95
Loose	vanHB		protein homolog model	vanH, glycopeptide resistance gene cluster	glycopeptide antibiotic	antibiotic target alteration	34.56	126.32
Loose	emrY		protein homolog model	major facilitator superfamily (MFS) antibiotic efflux pump	tetracycline antibiotic	antibiotic efflux	28.17	91.6
Loose	PNGM-1		protein homolog model	PNGM beta-lactamase	carbapenem, cephalosporin, penam	antibiotic inactivation	23.26	72.28
Loose	vanE		protein homolog model	glycopeptide resistance gene cluster, van ligase	glycopeptide antibiotic	antibiotic target alteration	29.25	87.22
Loose	vanTG		protein homolog model	glycopeptide resistance gene cluster, vanT	glycopeptide antibiotic	antibiotic target alteration	31.34	49.86
Loose	vanHB		protein homolog model	vanH, glycopeptide resistance gene cluster	glycopeptide antibiotic	antibiotic target alteration	28.15	95.98
Loose	tsnR		protein homolog model	non-erm 23S ribosomal RNA methyltransferase (A1067)	peptide antibiotic	antibiotic target alteration	28.57	90
Loose	LlmA 23S ribosomal RNA methyltransferase		protein homolog model	Llm 23S ribosomal RNA methyltransferase	lincosamide antibiotic	antibiotic target alteration	31.21	255.4
Loose	tetB(46)		protein homolog model	ATP-binding cassette (ABC) antibiotic efflux pump	tetracycline antibiotic	antibiotic efflux	29.02	44.12
Loose	macB		protein homolog model	ATP-binding cassette (ABC) antibiotic efflux pump	macrolide antibiotic	antibiotic efflux	35.14	35.25
Loose	Escherichia coli EF-Tu mutants conferring resistance to Pulvomycin	R231V	protein variant model	elfamycin resistant EF-Tu	elfamycin antibiotic	antibiotic target alteration	29.71	219.56
Loose	bcrA		protein homolog model	ATP-binding cassette (ABC) antibiotic efflux pump	peptide antibiotic	antibiotic efflux	29.35	82.35
Loose	Acinetobacter baumannii AbaF		protein homolog model	major facilitator superfamily (MFS) antibiotic efflux pump	fosfomycin	antibiotic efflux	32.46	116.08
Loose	Staphylococcus aureus fusA with mutation conferring resistance to fusidic acid	H457Q	protein variant model	antibiotic resistant fusA	fusidic acid	antibiotic target alteration	28.11	76.33
Loose	macB		protein homolog model	ATP-binding cassette (ABC) antibiotic efflux pump	macrolide antibiotic	antibiotic efflux	43.84	35.4
Loose	APH(6)-Id		protein homolog model	APH(6)	aminoglycoside antibiotic	antibiotic inactivation	100	26.62
Loose	Mycolicibacterium smegmatis ndh with mutation conferring resistance to isoniazid	L100P	protein variant model	antibiotic resistant ndh	isoniazid	antibiotic target alteration	27.08	93.44
Loose	Clostridioides difficile gyrB conferring resistance to fluoroquinolones	V423F	protein variant model	fluoroquinolone resistant gyrB	fluoroquinolone antibiotic	antibiotic target alteration	37.97	99.22
Loose	Mycobacterium tuberculosis kasA mutant conferring resistance to isoniazid	F413L	protein variant model	antibiotic resistant kasA	isoniazid	antibiotic target alteration	31.05	97.6
Loose	Thermus thermophilus uL3 mutations conferring resistance to pleuromutilin antibiotics	R144C	protein variant model	Ribosomal protein mutation conferring resistance to pleuromutilin antibiotics	pleuromutilin antibiotic	antibiotic target alteration	48.57	103.88
Loose	Mycobacterium tuberculosis gidB mutation conferring resistance to streptomycin	A183E	protein variant model	antibiotic resistant gidB	aminoglycoside antibiotic	antibiotic target alteration	32.32	93.3
Loose	Clostridioides difficile gyrB conferring resistance to fluoroquinolones	V423F	protein variant model	fluoroquinolone resistant gyrB	fluoroquinolone antibiotic	antibiotic target alteration	58.73	125.9
Loose	Escherichia coli fabI mutations conferring resistance to isoniazid and triclosan	F203A	protein variant model	antibiotic resistant fabI	isoniazid, triclosan	antibiotic target alteration	26.29	93.13
Loose	Enterococcus faecalis cls with mutation conferring resistance to daptomycin	H215R	protein variant model	daptomycin resistant cls	peptide antibiotic	antibiotic target alteration	34.35	102.29
Loose	Mycobacterium tuberculosis thyA with mutation conferring resistance to para-aminosalicylic acid	H75N	protein variant model	aminosalicylate resistant thymidylate synthase	para-aminosalicylic acid	antibiotic target alteration	63.64	100.38
Loose	Escherichia coli soxS with mutation conferring antibiotic resistance		protein overexpression model	ATP-binding cassette (ABC) antibiotic efflux pump, major facilitator superfamily (MFS) antibiotic efflux pump, resistance-nodulation-cell division (RND) antibiotic efflux pump, General Bacterial Porin with reduced permeability to beta-lactams	fluoroquinolone antibiotic, monobactam, carbapenem, cephalosporin, glycylcycline, cephamycin, penam, tetracycline antibiotic, rifamycin antibiotic, phenicol antibiotic, triclosan, penem	antibiotic target alteration, antibiotic efflux, reduced permeability to antibiotic	31.94	235.51
Loose	MexS		protein overexpression model	resistance-nodulation-cell division (RND) antibiotic efflux pump	fluoroquinolone antibiotic, diaminopyrimidine antibiotic, phenicol antibiotic	antibiotic efflux	26.57	94.69
Loose	tetR		protein overexpression model	major facilitator superfamily (MFS) antibiotic efflux pump	tetracycline antibiotic	antibiotic target alteration, antibiotic efflux	65.69	99.52
Strict	tet(D)		protein homolog model	major facilitator superfamily (MFS) antibiotic efflux pump	tetracycline antibiotic	antibiotic efflux	53.28	101.52

## Sheet: DSM_105712
CARD analysis of DSM 105712
RGI criteria	ARO Term	SNP	Detection	AMR	Drug	Resistance	% Identity of Matching Region	% Length of Reference Sequence
Loose	apmA		protein homolog model	amp acetyltransferase	aminoglycoside antibiotic	antibiotic inactivation	47.92	125.55
Loose	MexW		protein homolog model	resistance-nodulation-cell division (RND) antibiotic efflux pump	macrolide antibiotic, fluoroquinolone antibiotic, tetracycline antibiotic, acridine dye, phenicol antibiotic	antibiotic efflux	39.25	100
Loose	MexH		protein homolog model	resistance-nodulation-cell division (RND) antibiotic efflux pump	fluoroquinolone antibiotic, tetracycline antibiotic, acridine dye	antibiotic efflux	30.57	90.81
Loose	cmlv		protein homolog model	chloramphenicol phosphotransferase	phenicol antibiotic	antibiotic inactivation	28.03	93.81
Loose	optrA		protein homolog model	ABC-F ATP-binding cassette ribosomal protection protein	macrolide antibiotic, lincosamide antibiotic, streptogramin antibiotic, tetracycline antibiotic, oxazolidinone antibiotic, phenicol antibiotic, pleuromutilin antibiotic	antibiotic target protection	30.15	96.79
Loose	sul3		protein homolog model	sulfonamide resistant sul	sulfonamide antibiotic	antibiotic target replacement	39.46	104.56
Loose	vatH		protein homolog model	streptogramin vat acetyltransferase	streptogramin antibiotic	antibiotic inactivation	28.57	118.52
Loose	RanA		protein homolog model	ATP-binding cassette (ABC) antibiotic efflux pump		antibiotic efflux	30.65	86.43
Loose	Pseudomonas aeruginosa CpxR		protein homolog model	resistance-nodulation-cell division (RND) antibiotic efflux pump	macrolide antibiotic, fluoroquinolone antibiotic, monobactam, aminoglycoside antibiotic, carbapenem, cephalosporin, cephamycin, penam, tetracycline antibiotic, peptide antibiotic, aminocoumarin antibiotic, diaminopyrimidine antibiotic, sulfonamide antibiotic, phenicol antibiotic, penem	antibiotic efflux	42.04	101.33
Loose	cpxA		protein homolog model	resistance-nodulation-cell division (RND) antibiotic efflux pump	aminoglycoside antibiotic, aminocoumarin antibiotic	antibiotic efflux	33.48	96.72
Loose	hp1181		protein homolog model	major facilitator superfamily (MFS) antibiotic efflux pump	fluoroquinolone antibiotic, tetracycline antibiotic, nitroimidazole antibiotic	antibiotic efflux	28.24	92.33
Loose	tetB(P)		protein homolog model	tetracycline-resistant ribosomal protection protein	tetracycline antibiotic	antibiotic target protection	35.76	91.41
Loose	Escherichia coli acrR with mutation conferring multidrug antibiotic resistance		protein overexpression model	resistance-nodulation-cell division (RND) antibiotic efflux pump	fluoroquinolone antibiotic, cephalosporin, glycylcycline, penam, tetracycline antibiotic, rifamycin antibiotic, phenicol antibiotic, triclosan	antibiotic target alteration, antibiotic efflux	40.38	86.98
Loose	vanA		protein homolog model	glycopeptide resistance gene cluster, van ligase	glycopeptide antibiotic	antibiotic target alteration	26.24	338.19
Loose	msbA		protein homolog model	ATP-binding cassette (ABC) antibiotic efflux pump	nitroimidazole antibiotic	antibiotic efflux	28.15	161.17
Loose	msbA		protein homolog model	ATP-binding cassette (ABC) antibiotic efflux pump	nitroimidazole antibiotic	antibiotic efflux	27.51	43.13
Loose	arnA		protein homolog model	pmr phosphoethanolamine transferase	peptide antibiotic	antibiotic target alteration	31.31	29.31
Loose	baeS		protein homolog model	resistance-nodulation-cell division (RND) antibiotic efflux pump	aminoglycoside antibiotic, aminocoumarin antibiotic	antibiotic efflux	27.93	152.89
Loose	arnA		protein homolog model	pmr phosphoethanolamine transferase	peptide antibiotic	antibiotic target alteration	27.69	47.28
Loose	OmpA		protein homolog model	General Bacterial Porin with reduced permeability to beta-lactams	monobactam, carbapenem, cephalosporin, cephamycin, penam, penem	reduced permeability to antibiotic	36.21	57.75
Loose	bcrA		protein homolog model	ATP-binding cassette (ABC) antibiotic efflux pump	peptide antibiotic	antibiotic efflux	31.05	75.82
Loose	LptD		protein homolog model	ATP-binding cassette (ABC) antibiotic efflux pump		antibiotic efflux	26.38	104.6
Loose	bcr-1		protein homolog model	major facilitator superfamily (MFS) antibiotic efflux pump	bicyclomycin	antibiotic efflux	27.88	92.29
Loose	novA		protein homolog model	ATP-binding cassette (ABC) antibiotic efflux pump	aminocoumarin antibiotic	antibiotic efflux	31.92	94.8
Loose	novA		protein homolog model	ATP-binding cassette (ABC) antibiotic efflux pump	aminocoumarin antibiotic	antibiotic efflux	30	93.82
Loose	Escherichia coli acrR with mutation conferring multidrug antibiotic resistance		protein overexpression model	resistance-nodulation-cell division (RND) antibiotic efflux pump	fluoroquinolone antibiotic, cephalosporin, glycylcycline, penam, tetracycline antibiotic, rifamycin antibiotic, phenicol antibiotic, triclosan	antibiotic target alteration, antibiotic efflux	36.67	90.23
Loose	ParR		protein homolog model	resistance-nodulation-cell division (RND) antibiotic efflux pump, Outer Membrane Porin (Opr)	macrolide antibiotic, fluoroquinolone antibiotic, monobactam, aminoglycoside antibiotic, carbapenem, cephalosporin, cephamycin, penam, tetracycline antibiotic, acridine dye, phenicol antibiotic, penem	antibiotic efflux, reduced permeability to antibiotic	52.27	96.17
Loose	ParS		protein homolog model	resistance-nodulation-cell division (RND) antibiotic efflux pump, Outer Membrane Porin (Opr)	macrolide antibiotic, fluoroquinolone antibiotic, monobactam, aminoglycoside antibiotic, carbapenem, cephalosporin, cephamycin, penam, tetracycline antibiotic, acridine dye, phenicol antibiotic, penem	antibiotic efflux, reduced permeability to antibiotic	32.58	103.97
Loose	dfrI		protein homolog model	trimethoprim resistant dihydrofolate reductase dfr	diaminopyrimidine antibiotic	antibiotic target replacement	56.63	90.05
Loose	bcrA		protein homolog model	ATP-binding cassette (ABC) antibiotic efflux pump	peptide antibiotic	antibiotic efflux	29.28	68.95
Loose	NmcR		protein homolog model	NmcA beta-lactamase	carbapenem, cephalosporin, cephamycin, penam	antibiotic inactivation	26.9	103.05
Loose	Acinetobacter baumannii AbaF		protein homolog model	major facilitator superfamily (MFS) antibiotic efflux pump	fosfomycin	antibiotic efflux	26.37	102.33
Loose	RanA		protein homolog model	ATP-binding cassette (ABC) antibiotic efflux pump		antibiotic efflux	30.05	93.8
Loose	OprM		protein homolog model	resistance-nodulation-cell division (RND) antibiotic efflux pump	macrolide antibiotic, fluoroquinolone antibiotic, monobactam, aminoglycoside antibiotic, carbapenem, cephalosporin, cephamycin, penam, tetracycline antibiotic, peptide antibiotic, acridine dye, aminocoumarin antibiotic, diaminopyrimidine antibiotic, sulfonamide antibiotic, phenicol antibiotic, penem	antibiotic efflux	43.45	98.56
Loose	tet(52)		protein homolog model	tetracycline inactivation enzyme	tetracycline antibiotic	antibiotic inactivation	24.16	99.74
Loose	abeM		protein homolog model	multidrug and toxic compound extrusion (MATE) transporter	fluoroquinolone antibiotic, acridine dye, triclosan	antibiotic efflux	34.69	100.89
Loose	bcrA		protein homolog model	ATP-binding cassette (ABC) antibiotic efflux pump	peptide antibiotic	antibiotic efflux	26.52	88.24
Loose	evgS		protein homolog model	major facilitator superfamily (MFS) antibiotic efflux pump, resistance-nodulation-cell division (RND) antibiotic efflux pump	macrolide antibiotic, fluoroquinolone antibiotic, penam, tetracycline antibiotic	antibiotic efflux	25	65.08
Loose	Mycobacterium tuberculosis rpoB mutants conferring resistance to rifampicin	H526S, D516G, L511R, Q517H	protein variant model	rifamycin-resistant beta-subunit of RNA polymerase (rpoB)	rifamycin antibiotic	antibiotic target alteration, antibiotic target replacement	57.02	117.06
Loose	Escherichia coli EF-Tu mutants conferring resistance to Pulvomycin	R234F	protein variant model	elfamycin resistant EF-Tu	elfamycin antibiotic	antibiotic target alteration	81.52	96.82
Loose	tet(35)		protein homolog model	ATP-binding cassette (ABC) antibiotic efflux pump	tetracycline antibiotic	antibiotic efflux	23.68	130.35
Loose	TxR		protein homolog model	ATP-binding cassette (ABC) antibiotic efflux pump	tetracycline antibiotic	antibiotic efflux	40.5	169.81
Loose	evgS		protein homolog model	major facilitator superfamily (MFS) antibiotic efflux pump, resistance-nodulation-cell division (RND) antibiotic efflux pump	macrolide antibiotic, fluoroquinolone antibiotic, penam, tetracycline antibiotic	antibiotic efflux	28.57	48.79
Loose	golS		protein homolog model	resistance-nodulation-cell division (RND) antibiotic efflux pump	monobactam, carbapenem, cephalosporin, cephamycin, penam, phenicol antibiotic, penem	antibiotic efflux	29.55	92.21
Loose	farA		protein homolog model	major facilitator superfamily (MFS) antibiotic efflux pump	antibacterial free fatty acids	antibiotic efflux	26.17	85.42
Loose	Planobispora rosea EF-Tu mutants conferring resistance to inhibitor GE2270A	G261S, G279A, V295C	protein variant model	elfamycin resistant EF-Tu	elfamycin antibiotic	antibiotic target alteration	24.13	150.38
Loose	bcr-1		protein homolog model	major facilitator superfamily (MFS) antibiotic efflux pump	bicyclomycin	antibiotic efflux	34.29	99.5
Loose	Escherichia coli acrR with mutation conferring multidrug antibiotic resistance		protein overexpression model	resistance-nodulation-cell division (RND) antibiotic efflux pump	fluoroquinolone antibiotic, cephalosporin, glycylcycline, penam, tetracycline antibiotic, rifamycin antibiotic, phenicol antibiotic, triclosan	antibiotic target alteration, antibiotic efflux	37.5	87.44
Loose	Staphylococcus aureus fusA with mutation conferring resistance to fusidic acid	V90I	protein variant model	antibiotic resistant fusA	fusidic acid	antibiotic target alteration	57.14	100.72
Loose	Escherichia coli EF-Tu mutants conferring resistance to Pulvomycin	R234F	protein variant model	elfamycin resistant EF-Tu	elfamycin antibiotic	antibiotic target alteration	81.77	96.82
Loose	Staphylococcus aureus mupA conferring resistance to mupirocin		protein homolog model	antibiotic-resistant isoleucyl-tRNA synthetase (ileS)	mupirocin	antibiotic target alteration	27.06	92.58
Loose	cdeA		protein homolog model	multidrug and toxic compound extrusion (MATE) transporter	fluoroquinolone antibiotic, acridine dye	antibiotic efflux	24.41	100.45
Loose	adeL		protein homolog model	resistance-nodulation-cell division (RND) antibiotic efflux pump	fluoroquinolone antibiotic, tetracycline antibiotic	antibiotic efflux	32.43	89.02
Loose	RanA		protein homolog model	ATP-binding cassette (ABC) antibiotic efflux pump		antibiotic efflux	25.94	97.67
Loose	ykkC		protein homolog model	small multidrug resistance (SMR) antibiotic efflux pump	aminoglycoside antibiotic, tetracycline antibiotic, phenicol antibiotic	antibiotic efflux	37.27	102.68
Loose	ykkD		protein homolog model	small multidrug resistance (SMR) antibiotic efflux pump	aminoglycoside antibiotic, tetracycline antibiotic, phenicol antibiotic	antibiotic efflux	41.18	105.71
Loose	TxR		protein homolog model	ATP-binding cassette (ABC) antibiotic efflux pump	tetracycline antibiotic	antibiotic efflux	26.87	144.34
Loose	Acinetobacter baumannii AbaF		protein homolog model	major facilitator superfamily (MFS) antibiotic efflux pump	fosfomycin	antibiotic efflux	27.12	105.13
Loose	tetB(60)		protein homolog model	ATP-binding cassette (ABC) antibiotic efflux pump	tetracycline antibiotic	antibiotic efflux	28.57	44.04
Loose	RanA		protein homolog model	ATP-binding cassette (ABC) antibiotic efflux pump		antibiotic efflux	33.33	132.56
Loose	tetA(58)		protein homolog model	major facilitator superfamily (MFS) antibiotic efflux pump	tetracycline antibiotic	antibiotic efflux	32.81	92.13
Loose	cpxA		protein homolog model	resistance-nodulation-cell division (RND) antibiotic efflux pump	aminoglycoside antibiotic, aminocoumarin antibiotic	antibiotic efflux	32.53	101.31
Loose	Pseudomonas aeruginosa CpxR		protein homolog model	resistance-nodulation-cell division (RND) antibiotic efflux pump	macrolide antibiotic, fluoroquinolone antibiotic, monobactam, aminoglycoside antibiotic, carbapenem, cephalosporin, cephamycin, penam, tetracycline antibiotic, peptide antibiotic, aminocoumarin antibiotic, diaminopyrimidine antibiotic, sulfonamide antibiotic, phenicol antibiotic, penem	antibiotic efflux	43.75	100.44
Loose	qacA		protein homolog model	major facilitator superfamily (MFS) antibiotic efflux pump	fluoroquinolone antibiotic	antibiotic efflux	27.69	78.21
Loose	cfrC		protein homolog model	Cfr 23S ribosomal RNA methyltransferase	lincosamide antibiotic, streptogramin antibiotic, oxazolidinone antibiotic, phenicol antibiotic	antibiotic target alteration	32.37	105.52
Loose	msbA		protein homolog model	ATP-binding cassette (ABC) antibiotic efflux pump	nitroimidazole antibiotic	antibiotic efflux	33.14	122.51
Loose	Klebsiella pneumoniae KpnG		protein homolog model	major facilitator superfamily (MFS) antibiotic efflux pump	macrolide antibiotic, fluoroquinolone antibiotic, aminoglycoside antibiotic, carbapenem, cephalosporin, penam, peptide antibiotic, penem	antibiotic efflux	34.83	122.31
Loose	macB		protein homolog model	ATP-binding cassette (ABC) antibiotic efflux pump	macrolide antibiotic	antibiotic efflux	36.52	52.95
Loose	tetX		protein homolog model	tetracycline inactivation enzyme	glycylcycline, tetracycline antibiotic	antibiotic inactivation	42.86	87.11
Loose	rphB		protein homolog model	rifampin phosphotransferase	rifamycin antibiotic	antibiotic inactivation	43.21	94.91
Loose	macB		protein homolog model	ATP-binding cassette (ABC) antibiotic efflux pump	macrolide antibiotic	antibiotic efflux	37.5	37.42
Loose	RanA		protein homolog model	ATP-binding cassette (ABC) antibiotic efflux pump		antibiotic efflux	34.74	147.29
Loose	RanB		protein homolog model	ATP-binding cassette (ABC) antibiotic efflux pump		antibiotic efflux	25.4	101.98
Loose	RanA		protein homolog model	ATP-binding cassette (ABC) antibiotic efflux pump		antibiotic efflux	36.29	101.94
Loose	mtrA		protein homolog model	resistance-nodulation-cell division (RND) antibiotic efflux pump	macrolide antibiotic, penam	antibiotic efflux	34.23	53.95
Loose	bcrA		protein homolog model	ATP-binding cassette (ABC) antibiotic efflux pump	peptide antibiotic	antibiotic efflux	28.86	82.35
Loose	Acinetobacter baumannii AbaF		protein homolog model	major facilitator superfamily (MFS) antibiotic efflux pump	fosfomycin	antibiotic efflux	32.23	116.08
Loose	vanRF		protein homolog model	glycopeptide resistance gene cluster, vanR	glycopeptide antibiotic	antibiotic target alteration	33.62	704.76
Loose	adeR		protein homolog model	resistance-nodulation-cell division (RND) antibiotic efflux pump	glycylcycline, tetracycline antibiotic	antibiotic efflux	34.29	49.8
Loose	poxtA		protein homolog model	ABC-F ATP-binding cassette ribosomal protection protein	macrolide antibiotic, lincosamide antibiotic, streptogramin antibiotic, tetracycline antibiotic, oxazolidinone antibiotic, phenicol antibiotic, pleuromutilin antibiotic	antibiotic target protection	27.27	49.26
Loose	efrA		protein homolog model	ATP-binding cassette (ABC) antibiotic efflux pump	macrolide antibiotic, fluoroquinolone antibiotic, rifamycin antibiotic	antibiotic efflux	28.85	125.39
Loose	mtrA		protein homolog model	resistance-nodulation-cell division (RND) antibiotic efflux pump	macrolide antibiotic, penam	antibiotic efflux	37.95	100.88
Loose	arlS		protein homolog model	major facilitator superfamily (MFS) antibiotic efflux pump	fluoroquinolone antibiotic, acridine dye	antibiotic efflux	27.15	94.9
Loose	RanA		protein homolog model	ATP-binding cassette (ABC) antibiotic efflux pump		antibiotic efflux	28.46	99.22
Loose	Escherichia coli acrA		protein homolog model	resistance-nodulation-cell division (RND) antibiotic efflux pump	fluoroquinolone antibiotic, cephalosporin, glycylcycline, penam, tetracycline antibiotic, rifamycin antibiotic, phenicol antibiotic, triclosan	antibiotic efflux	46.43	100
Loose	acrB		protein homolog model	resistance-nodulation-cell division (RND) antibiotic efflux pump	fluoroquinolone antibiotic, cephalosporin, glycylcycline, penam, tetracycline antibiotic, rifamycin antibiotic, phenicol antibiotic, triclosan	antibiotic efflux	53.37	101.24
Loose	oleC		protein homolog model	ATP-binding cassette (ABC) antibiotic efflux pump	macrolide antibiotic	antibiotic efflux	33.48	73.85
Loose	OmpA		protein homolog model	General Bacterial Porin with reduced permeability to beta-lactams	monobactam, carbapenem, cephalosporin, cephamycin, penam, penem	reduced permeability to antibiotic	34.88	45.99
Loose	msbA		protein homolog model	ATP-binding cassette (ABC) antibiotic efflux pump	nitroimidazole antibiotic	antibiotic efflux	40.1	100.17
Loose	OmpA		protein homolog model	General Bacterial Porin with reduced permeability to beta-lactams	monobactam, carbapenem, cephalosporin, cephamycin, penam, penem	reduced permeability to antibiotic	26.79	46.26
Loose	LpsB		protein homolog model	Intrinsic peptide antibiotic resistant Lps	peptide antibiotic	reduced permeability to antibiotic	42.17	99.18
Loose	RanB		protein homolog model	ATP-binding cassette (ABC) antibiotic efflux pump		antibiotic efflux	27.53	147.04
Loose	RanA		protein homolog model	ATP-binding cassette (ABC) antibiotic efflux pump		antibiotic efflux	32.55	101.16
Loose	MCR-7,1		protein homolog model	MCR phosphoethanolamine transferase	peptide antibiotic	antibiotic target alteration	36.71	99.07
Loose	PmrF		protein homolog model	pmr phosphoethanolamine transferase	peptide antibiotic	antibiotic target alteration	32.37	97.2
Loose	Burkholderia pseudomallei Omp38		protein homolog model	General Bacterial Porin with reduced permeability to beta-lactams	monobactam, carbapenem, cephalosporin, cephamycin, penam, penem	reduced permeability to antibiotic	28.33	100
Loose	novA		protein homolog model	ATP-binding cassette (ABC) antibiotic efflux pump	aminocoumarin antibiotic	antibiotic efflux	28.25	98.7
Loose	ErmF		protein homolog model	Erm 23S ribosomal RNA methyltransferase	macrolide antibiotic, lincosamide antibiotic, streptogramin antibiotic	antibiotic target alteration	28.21	83.08
Loose	vanF		protein homolog model	glycopeptide resistance gene cluster, van ligase	glycopeptide antibiotic	antibiotic target alteration	25.25	312.54
Loose	lsaC		protein homolog model	ABC-F ATP-binding cassette ribosomal protection protein	macrolide antibiotic, lincosamide antibiotic, streptogramin antibiotic, tetracycline antibiotic, oxazolidinone antibiotic, phenicol antibiotic, pleuromutilin antibiotic	antibiotic target protection	28.5	44.51
Loose	macB		protein homolog model	ATP-binding cassette (ABC) antibiotic efflux pump	macrolide antibiotic	antibiotic efflux	37.19	40.06
Loose	TaeA		protein homolog model	ATP-binding cassette (ABC) antibiotic efflux pump	pleuromutilin antibiotic	antibiotic efflux	34.36	98.92
Loose	ErmD		protein homolog model	Erm 23S ribosomal RNA methyltransferase	macrolide antibiotic, lincosamide antibiotic, streptogramin antibiotic	antibiotic target alteration	30	155.4
Loose	otr(A)		protein homolog model	tetracycline-resistant ribosomal protection protein	tetracycline antibiotic	antibiotic target protection	43.66	91.55
Loose	ErmB		protein homolog model	Erm 23S ribosomal RNA methyltransferase	macrolide antibiotic, lincosamide antibiotic, streptogramin antibiotic	antibiotic target alteration	29.03	115.32
Loose	Staphylococcus aureus mupB conferring resistance to mupirocin		protein homolog model	antibiotic-resistant isoleucyl-tRNA synthetase (ileS)	mupirocin	antibiotic target alteration	21.47	88.77
Loose	mecI		protein homolog model	methicillin resistant PBP2	penam	antibiotic target replacement	26.5	120.33
Loose	adeL		protein homolog model	resistance-nodulation-cell division (RND) antibiotic efflux pump	fluoroquinolone antibiotic, tetracycline antibiotic	antibiotic efflux	28.37	89.91
Loose	tetA(58)		protein homolog model	major facilitator superfamily (MFS) antibiotic efflux pump	tetracycline antibiotic	antibiotic efflux	26.87	86.01
Loose	YajC		protein homolog model	resistance-nodulation-cell division (RND) antibiotic efflux pump	fluoroquinolone antibiotic, cephalosporin, glycylcycline, penam, tetracycline antibiotic, rifamycin antibiotic, phenicol antibiotic, triclosan	antibiotic efflux	47.96	123.21
Loose	Staphylococcus aureus mupA conferring resistance to mupirocin		protein homolog model	antibiotic-resistant isoleucyl-tRNA synthetase (ileS)	mupirocin	antibiotic target alteration	28.89	83.98
Loose	MdtK		protein homolog model	multidrug and toxic compound extrusion (MATE) transporter	fluoroquinolone antibiotic	antibiotic efflux	24.26	94.94
Loose	Acinetobacter baumannii AbaQ		protein homolog model	major facilitator superfamily (MFS) antibiotic efflux pump	fluoroquinolone antibiotic	antibiotic efflux	42.96	100.23
Loose	vanHD		protein homolog model	vanH, glycopeptide resistance gene cluster	glycopeptide antibiotic	antibiotic target alteration	32.38	103.1
Loose	vanXF		protein homolog model	vanX, glycopeptide resistance gene cluster	glycopeptide antibiotic	antibiotic target alteration	29.84	82.96
Loose	evgA		protein homolog model	major facilitator superfamily (MFS) antibiotic efflux pump, resistance-nodulation-cell division (RND) antibiotic efflux pump	macrolide antibiotic, fluoroquinolone antibiotic, penam, tetracycline antibiotic	antibiotic efflux	25.77	95.59
Loose	mepA		protein homolog model	multidrug and toxic compound extrusion (MATE) transporter	glycylcycline, tetracycline antibiotic	antibiotic efflux	26.36	100.89
Loose	TxR		protein homolog model	ATP-binding cassette (ABC) antibiotic efflux pump	tetracycline antibiotic	antibiotic efflux	43.08	145.6
Loose	cpxA		protein homolog model	resistance-nodulation-cell division (RND) antibiotic efflux pump	aminoglycoside antibiotic, aminocoumarin antibiotic	antibiotic efflux	24.89	113.57
Loose	Escherichia coli marR mutant conferring antibiotic resistance		protein overexpression model	resistance-nodulation-cell division (RND) antibiotic efflux pump	fluoroquinolone antibiotic, cephalosporin, glycylcycline, penam, tetracycline antibiotic, rifamycin antibiotic, phenicol antibiotic, triclosan	antibiotic target alteration, antibiotic efflux	37.36	113.89
Loose	Escherichia coli EF-Tu mutants conferring resistance to Pulvomycin	R231V	protein variant model	elfamycin resistant EF-Tu	elfamycin antibiotic	antibiotic target alteration	29.71	219.32
Loose	macB		protein homolog model	ATP-binding cassette (ABC) antibiotic efflux pump	macrolide antibiotic	antibiotic efflux	35.59	35.25
Loose	tetB(46)		protein homolog model	ATP-binding cassette (ABC) antibiotic efflux pump	tetracycline antibiotic	antibiotic efflux	28.57	44.12
Loose	LlmA 23S ribosomal RNA methyltransferase		protein homolog model	Llm 23S ribosomal RNA methyltransferase	lincosamide antibiotic	antibiotic target alteration	31.21	255.4
Loose	tsnR		protein homolog model	non-erm 23S ribosomal RNA methyltransferase (A1067)	peptide antibiotic	antibiotic target alteration	28.57	90
Loose	vanHB		protein homolog model	vanH, glycopeptide resistance gene cluster	glycopeptide antibiotic	antibiotic target alteration	28.93	95.98
Loose	vanTG		protein homolog model	glycopeptide resistance gene cluster, vanT	glycopeptide antibiotic	antibiotic target alteration	31.34	49.86
Loose	mecB		protein homolog model	methicillin resistant PBP2	penam	antibiotic target replacement	25.09	94.81
Loose	TaeA		protein homolog model	ATP-binding cassette (ABC) antibiotic efflux pump	pleuromutilin antibiotic	antibiotic efflux	38.52	85.65
Loose	farA		protein homolog model	major facilitator superfamily (MFS) antibiotic efflux pump	antibacterial free fatty acids	antibiotic efflux	24.9	92.97
Loose	bcrA		protein homolog model	ATP-binding cassette (ABC) antibiotic efflux pump	peptide antibiotic	antibiotic efflux	37.12	296.73
Loose	vanRG		protein homolog model	glycopeptide resistance gene cluster, vanR	glycopeptide antibiotic	antibiotic target alteration	28.69	54.47
Loose	vanRF		protein homolog model	glycopeptide resistance gene cluster, vanR	glycopeptide antibiotic	antibiotic target alteration	37.07	51.52
Loose	FosC2		protein homolog model	fosC phosphotransferase family	fosfomycin	antibiotic inactivation	25.62	106.82
Loose	Staphylococcus aureus murA with mutation conferring resistance to fosfomycin	G257D, D278E, Q362R	protein variant model	antibiotic-resistant murA transferase	fosfomycin	antibiotic target alteration	50.24	100.95
Loose	vanHB		protein homolog model	vanH, glycopeptide resistance gene cluster	glycopeptide antibiotic	antibiotic target alteration	34.56	126.32
Loose	emrY		protein homolog model	major facilitator superfamily (MFS) antibiotic efflux pump	tetracycline antibiotic	antibiotic efflux	28.17	91.6
Loose	PNGM-1		protein homolog model	PNGM beta-lactamase	carbapenem, cephalosporin, penam	antibiotic inactivation	23.72	72.28
Loose	vanE		protein homolog model	glycopeptide resistance gene cluster, van ligase	glycopeptide antibiotic	antibiotic target alteration	28.96	87.22
Loose	CRP		protein homolog model	resistance-nodulation-cell division (RND) antibiotic efflux pump	macrolide antibiotic, fluoroquinolone antibiotic, penam	antibiotic efflux	22.58	111.9
Loose	abeS		protein homolog model	small multidrug resistance (SMR) antibiotic efflux pump	macrolide antibiotic, aminocoumarin antibiotic	antibiotic efflux	34.74	109.17
Loose	abeS		protein homolog model	small multidrug resistance (SMR) antibiotic efflux pump	macrolide antibiotic, aminocoumarin antibiotic	antibiotic efflux	34.02	95.41
Loose	GOB-16		protein homolog model	GOB beta-lactamase	carbapenem, cephalosporin, penam	antibiotic inactivation	26.71	77.24
Loose	Acinetobacter baumannii AbaF		protein homolog model	major facilitator superfamily (MFS) antibiotic efflux pump	fosfomycin	antibiotic efflux	23.9	98.14
Loose	Escherichia coli ampC1 beta-lactamase		protein homolog model	ampC-type beta-lactamase	cephalosporin, penam	antibiotic inactivation	36.73	88.02
Loose	macA		protein homolog model	ATP-binding cassette (ABC) antibiotic efflux pump	macrolide antibiotic	antibiotic efflux	34.94	102.55
Loose	macB		protein homolog model	ATP-binding cassette (ABC) antibiotic efflux pump	macrolide antibiotic	antibiotic efflux	49.77	101.24
Loose	Staphylococcus aureus fusA with mutation conferring resistance to fusidic acid	H457Q	protein variant model	antibiotic resistant fusA	fusidic acid	antibiotic target alteration	28.11	76.33
Loose	macB		protein homolog model	ATP-binding cassette (ABC) antibiotic efflux pump	macrolide antibiotic	antibiotic efflux	43.35	35.4
Loose	tetA(58)		protein homolog model	major facilitator superfamily (MFS) antibiotic efflux pump	tetracycline antibiotic	antibiotic efflux	28	74.05
Loose	cdeA		protein homolog model	multidrug and toxic compound extrusion (MATE) transporter	fluoroquinolone antibiotic, acridine dye	antibiotic efflux	24.34	100
Loose	msbA		protein homolog model	ATP-binding cassette (ABC) antibiotic efflux pump	nitroimidazole antibiotic	antibiotic efflux	32.7	122.51
Loose	Klebsiella pneumoniae KpnG		protein homolog model	major facilitator superfamily (MFS) antibiotic efflux pump	macrolide antibiotic, fluoroquinolone antibiotic, aminoglycoside antibiotic, carbapenem, cephalosporin, penam, peptide antibiotic, penem	antibiotic efflux	34.44	122.31
Loose	Thermus thermophilus uL3 mutations conferring resistance to pleuromutilin antibiotics	R144C	protein variant model	Ribosomal protein mutation conferring resistance to pleuromutilin antibiotics	pleuromutilin antibiotic	antibiotic target alteration	48.57	103.88
Loose	Mycobacterium tuberculosis kasA mutant conferring resistance to isoniazid	F413L	protein variant model	antibiotic resistant kasA	isoniazid	antibiotic target alteration	31.05	97.6
Loose	Mycobacterium tuberculosis gidB mutation conferring resistance to streptomycin	A183E	protein variant model	antibiotic resistant gidB	aminoglycoside antibiotic	antibiotic target alteration	32.32	93.3
Loose	Enterococcus faecalis cls with mutation conferring resistance to daptomycin	H215R	protein variant model	daptomycin resistant cls	peptide antibiotic	antibiotic target alteration	34.35	102.29
Loose	Escherichia coli fabI mutations conferring resistance to isoniazid and triclosan	F203L	protein variant model	antibiotic resistant fabI	isoniazid, triclosan	antibiotic target alteration	27.38	95.8
Loose	Clostridioides difficile gyrB conferring resistance to fluoroquinolones	V423F	protein variant model	fluoroquinolone resistant gyrB	fluoroquinolone antibiotic	antibiotic target alteration	37.97	99.22
Loose	Mycolicibacterium smegmatis ndh with mutation conferring resistance to isoniazid	L100P	protein variant model	antibiotic resistant ndh	isoniazid	antibiotic target alteration	27.08	93.44
Loose	Escherichia coli fabI mutations conferring resistance to isoniazid and triclosan	F203A	protein variant model	antibiotic resistant fabI	isoniazid, triclosan	antibiotic target alteration	26.29	93.13
Loose	Clostridioides difficile gyrB conferring resistance to fluoroquinolones	V423F	protein variant model	fluoroquinolone resistant gyrB	fluoroquinolone antibiotic	antibiotic target alteration	58.73	125.9
Loose	Mycobacterium tuberculosis thyA with mutation conferring resistance to para-aminosalicylic acid	H75N	protein variant model	aminosalicylate resistant thymidylate synthase	para-aminosalicylic acid	antibiotic target alteration	64.02	100.38
Loose	Escherichia coli soxS with mutation conferring antibiotic resistance		protein overexpression model	ATP-binding cassette (ABC) antibiotic efflux pump, major facilitator superfamily (MFS) antibiotic efflux pump, resistance-nodulation-cell division (RND) antibiotic efflux pump, General Bacterial Porin with reduced permeability to beta-lactams	fluoroquinolone antibiotic, monobactam, carbapenem, cephalosporin, glycylcycline, cephamycin, penam, tetracycline antibiotic, rifamycin antibiotic, phenicol antibiotic, triclosan, penem	antibiotic target alteration, antibiotic efflux, reduced permeability to antibiotic	31.94	235.51
Loose	MexS		protein overexpression model	resistance-nodulation-cell division (RND) antibiotic efflux pump	fluoroquinolone antibiotic, diaminopyrimidine antibiotic, phenicol antibiotic	antibiotic efflux	26.57	94.69

## Sheet: DSM_105838
CARD analysis of DSM 105838
RGI criteria	ARO Term	SNP	Detection	AMR	Drug	Resistance	% Identity of Matching Region	% Length of Reference Sequence
Loose	Acinetobacter baumannii AbaQ		protein homolog model	major facilitator superfamily (MFS) antibiotic efflux pump	fluoroquinolone antibiotic	antibiotic efflux	42.72	100.23
Loose	MdtK		protein homolog model	multidrug and toxic compound extrusion (MATE) transporter	fluoroquinolone antibiotic	antibiotic efflux	24.26	94.94
Loose	Staphylococcus aureus mupA conferring resistance to mupirocin		protein homolog model	antibiotic-resistant isoleucyl-tRNA synthetase (ileS)	mupirocin	antibiotic target alteration	28.89	83.98
Loose	YajC		protein homolog model	resistance-nodulation-cell division (RND) antibiotic efflux pump	fluoroquinolone antibiotic, cephalosporin, glycylcycline, penam, tetracycline antibiotic, rifamycin antibiotic, phenicol antibiotic, triclosan	antibiotic efflux	47.96	123.21
Loose	tetA(58)		protein homolog model	major facilitator superfamily (MFS) antibiotic efflux pump	tetracycline antibiotic	antibiotic efflux	26.87	86.01
Loose	adeL		protein homolog model	resistance-nodulation-cell division (RND) antibiotic efflux pump	fluoroquinolone antibiotic, tetracycline antibiotic	antibiotic efflux	28.37	89.91
Loose	bcr-1		protein homolog model	major facilitator superfamily (MFS) antibiotic efflux pump	bicyclomycin	antibiotic efflux	28.19	92.29
Loose	LptD		protein homolog model	ATP-binding cassette (ABC) antibiotic efflux pump		antibiotic efflux	26.6	104.09
Loose	bcrA		protein homolog model	ATP-binding cassette (ABC) antibiotic efflux pump	peptide antibiotic	antibiotic efflux	30.59	75.82
Loose	OmpA		protein homolog model	General Bacterial Porin with reduced permeability to beta-lactams	monobactam, carbapenem, cephalosporin, cephamycin, penam, penem	reduced permeability to antibiotic	36.21	57.75
Loose	arnA		protein homolog model	pmr phosphoethanolamine transferase	peptide antibiotic	antibiotic target alteration	28.08	47.28
Loose	baeS		protein homolog model	resistance-nodulation-cell division (RND) antibiotic efflux pump	aminoglycoside antibiotic, aminocoumarin antibiotic	antibiotic efflux	27.93	152.89
Loose	arnA		protein homolog model	pmr phosphoethanolamine transferase	peptide antibiotic	antibiotic target alteration	31.31	29.31
Loose	msbA		protein homolog model	ATP-binding cassette (ABC) antibiotic efflux pump	nitroimidazole antibiotic	antibiotic efflux	27.95	43.13
Loose	msbA		protein homolog model	ATP-binding cassette (ABC) antibiotic efflux pump	nitroimidazole antibiotic	antibiotic efflux	28.15	161.17
Loose	vanA		protein homolog model	glycopeptide resistance gene cluster, van ligase	glycopeptide antibiotic	antibiotic target alteration	26.24	338.19
Loose	Escherichia coli acrR with mutation conferring multidrug antibiotic resistance		protein overexpression model	resistance-nodulation-cell division (RND) antibiotic efflux pump	fluoroquinolone antibiotic, cephalosporin, glycylcycline, penam, tetracycline antibiotic, rifamycin antibiotic, phenicol antibiotic, triclosan	antibiotic target alteration, antibiotic efflux	40.38	86.98
Loose	tetB(P)		protein homolog model	tetracycline-resistant ribosomal protection protein	tetracycline antibiotic	antibiotic target protection	35.76	91.41
Loose	hp1181		protein homolog model	major facilitator superfamily (MFS) antibiotic efflux pump	fluoroquinolone antibiotic, tetracycline antibiotic, nitroimidazole antibiotic	antibiotic efflux	28.24	92.33
Loose	cpxA		protein homolog model	resistance-nodulation-cell division (RND) antibiotic efflux pump	aminoglycoside antibiotic, aminocoumarin antibiotic	antibiotic efflux	33.48	96.72
Loose	Pseudomonas aeruginosa CpxR		protein homolog model	resistance-nodulation-cell division (RND) antibiotic efflux pump	macrolide antibiotic, fluoroquinolone antibiotic, monobactam, aminoglycoside antibiotic, carbapenem, cephalosporin, cephamycin, penam, tetracycline antibiotic, peptide antibiotic, aminocoumarin antibiotic, diaminopyrimidine antibiotic, sulfonamide antibiotic, phenicol antibiotic, penem	antibiotic efflux	42.04	101.33
Loose	RanA		protein homolog model	ATP-binding cassette (ABC) antibiotic efflux pump		antibiotic efflux	30.11	86.43
Loose	vatH		protein homolog model	streptogramin vat acetyltransferase	streptogramin antibiotic	antibiotic inactivation	28.57	118.52
Loose	sul3		protein homolog model	sulfonamide resistant sul	sulfonamide antibiotic	antibiotic target replacement	39.46	104.56
Loose	optrA		protein homolog model	ABC-F ATP-binding cassette ribosomal protection protein	macrolide antibiotic, lincosamide antibiotic, streptogramin antibiotic, tetracycline antibiotic, oxazolidinone antibiotic, phenicol antibiotic, pleuromutilin antibiotic	antibiotic target protection	30.15	96.79
Loose	cmlv		protein homolog model	chloramphenicol phosphotransferase	phenicol antibiotic	antibiotic inactivation	27.91	93.81
Loose	MexH		protein homolog model	resistance-nodulation-cell division (RND) antibiotic efflux pump	fluoroquinolone antibiotic, tetracycline antibiotic, acridine dye	antibiotic efflux	30.57	90.81
Loose	MexW		protein homolog model	resistance-nodulation-cell division (RND) antibiotic efflux pump	macrolide antibiotic, fluoroquinolone antibiotic, tetracycline antibiotic, acridine dye, phenicol antibiotic	antibiotic efflux	39.35	100
Loose	apmA		protein homolog model	amp acetyltransferase	aminoglycoside antibiotic	antibiotic inactivation	47.92	125.55
Loose	Escherichia coli ampC1 beta-lactamase		protein homolog model	ampC-type beta-lactamase	cephalosporin, penam	antibiotic inactivation	36.73	88.02
Loose	macA		protein homolog model	ATP-binding cassette (ABC) antibiotic efflux pump	macrolide antibiotic	antibiotic efflux	35.19	102.55
Loose	macB		protein homolog model	ATP-binding cassette (ABC) antibiotic efflux pump	macrolide antibiotic	antibiotic efflux	49.61	101.24
Loose	vanHD		protein homolog model	vanH, glycopeptide resistance gene cluster	glycopeptide antibiotic	antibiotic target alteration	32.38	103.1
Loose	vanXA		protein homolog model	vanX, glycopeptide resistance gene cluster	glycopeptide antibiotic	antibiotic target alteration	32.37	91.58
Loose	evgA		protein homolog model	major facilitator superfamily (MFS) antibiotic efflux pump, resistance-nodulation-cell division (RND) antibiotic efflux pump	macrolide antibiotic, fluoroquinolone antibiotic, penam, tetracycline antibiotic	antibiotic efflux	26.28	95.59
Loose	mepA		protein homolog model	multidrug and toxic compound extrusion (MATE) transporter	glycylcycline, tetracycline antibiotic	antibiotic efflux	26.82	100.89
Loose	TxR		protein homolog model	ATP-binding cassette (ABC) antibiotic efflux pump	tetracycline antibiotic	antibiotic efflux	43.48	145.6
Loose	cpxA		protein homolog model	resistance-nodulation-cell division (RND) antibiotic efflux pump	aminoglycoside antibiotic, aminocoumarin antibiotic	antibiotic efflux	24.89	113.57
Loose	Escherichia coli marR mutant conferring antibiotic resistance		protein overexpression model	resistance-nodulation-cell division (RND) antibiotic efflux pump	fluoroquinolone antibiotic, cephalosporin, glycylcycline, penam, tetracycline antibiotic, rifamycin antibiotic, phenicol antibiotic, triclosan	antibiotic target alteration, antibiotic efflux	37.36	113.89
Loose	ErmF		protein homolog model	Erm 23S ribosomal RNA methyltransferase	macrolide antibiotic, lincosamide antibiotic, streptogramin antibiotic	antibiotic target alteration	28.21	83.08
Loose	vanF		protein homolog model	glycopeptide resistance gene cluster, van ligase	glycopeptide antibiotic	antibiotic target alteration	25.25	312.54
Loose	macB		protein homolog model	ATP-binding cassette (ABC) antibiotic efflux pump	macrolide antibiotic	antibiotic efflux	37.19	40.06
Loose	TaeA		protein homolog model	ATP-binding cassette (ABC) antibiotic efflux pump	pleuromutilin antibiotic	antibiotic efflux	34.51	98.92
Loose	ErmD		protein homolog model	Erm 23S ribosomal RNA methyltransferase	macrolide antibiotic, lincosamide antibiotic, streptogramin antibiotic	antibiotic target alteration	30	155.4
Loose	otr(A)		protein homolog model	tetracycline-resistant ribosomal protection protein	tetracycline antibiotic	antibiotic target protection	43.66	91.55
Loose	ErmB		protein homolog model	Erm 23S ribosomal RNA methyltransferase	macrolide antibiotic, lincosamide antibiotic, streptogramin antibiotic	antibiotic target alteration	29.03	115.32
Loose	Staphylococcus aureus mupB conferring resistance to mupirocin		protein homolog model	antibiotic-resistant isoleucyl-tRNA synthetase (ileS)	mupirocin	antibiotic target alteration	21.47	88.77
Loose	mecI		protein homolog model	methicillin resistant PBP2	penam	antibiotic target replacement	26.5	120.33
Loose	farA		protein homolog model	major facilitator superfamily (MFS) antibiotic efflux pump	antibacterial free fatty acids	antibiotic efflux	26.56	85.42
Loose	golS		protein homolog model	resistance-nodulation-cell division (RND) antibiotic efflux pump	monobactam, carbapenem, cephalosporin, cephamycin, penam, phenicol antibiotic, penem	antibiotic efflux	29.55	92.21
Loose	TxR		protein homolog model	ATP-binding cassette (ABC) antibiotic efflux pump	tetracycline antibiotic	antibiotic efflux	40.5	169.81
Loose	Escherichia coli EF-Tu mutants conferring resistance to Pulvomycin	R234F	protein variant model	elfamycin resistant EF-Tu	elfamycin antibiotic	antibiotic target alteration	81.52	96.82
Loose	Mycobacterium tuberculosis rpoB mutants conferring resistance to rifampicin	H526S, D516G, L511R, Q517H	protein variant model	rifamycin-resistant beta-subunit of RNA polymerase (rpoB)	rifamycin antibiotic	antibiotic target alteration, antibiotic target replacement	57.02	117.06
Loose	evgS		protein homolog model	major facilitator superfamily (MFS) antibiotic efflux pump, resistance-nodulation-cell division (RND) antibiotic efflux pump	macrolide antibiotic, fluoroquinolone antibiotic, penam, tetracycline antibiotic	antibiotic efflux	25	65.08
Loose	bcrA		protein homolog model	ATP-binding cassette (ABC) antibiotic efflux pump	peptide antibiotic	antibiotic efflux	26.96	88.24
Loose	abeM		protein homolog model	multidrug and toxic compound extrusion (MATE) transporter	fluoroquinolone antibiotic, acridine dye, triclosan	antibiotic efflux	34.69	100.89
Loose	tet(52)		protein homolog model	tetracycline inactivation enzyme	tetracycline antibiotic	antibiotic inactivation	24.16	99.74
Loose	OprM		protein homolog model	resistance-nodulation-cell division (RND) antibiotic efflux pump	macrolide antibiotic, fluoroquinolone antibiotic, monobactam, aminoglycoside antibiotic, carbapenem, cephalosporin, cephamycin, penam, tetracycline antibiotic, peptide antibiotic, acridine dye, aminocoumarin antibiotic, diaminopyrimidine antibiotic, sulfonamide antibiotic, phenicol antibiotic, penem	antibiotic efflux	43.45	98.56
Loose	RanA		protein homolog model	ATP-binding cassette (ABC) antibiotic efflux pump		antibiotic efflux	30.05	93.8
Loose	Acinetobacter baumannii AbaF		protein homolog model	major facilitator superfamily (MFS) antibiotic efflux pump	fosfomycin	antibiotic efflux	26.37	102.33
Loose	NmcR		protein homolog model	NmcA beta-lactamase	carbapenem, cephalosporin, cephamycin, penam	antibiotic inactivation	26.9	103.05
Loose	TaeA		protein homolog model	ATP-binding cassette (ABC) antibiotic efflux pump	pleuromutilin antibiotic	antibiotic efflux	25.82	32.56
Loose	dfrI		protein homolog model	trimethoprim resistant dihydrofolate reductase dfr	diaminopyrimidine antibiotic	antibiotic target replacement	56.02	90.05
Loose	ParS		protein homolog model	resistance-nodulation-cell division (RND) antibiotic efflux pump, Outer Membrane Porin (Opr)	macrolide antibiotic, fluoroquinolone antibiotic, monobactam, aminoglycoside antibiotic, carbapenem, cephalosporin, cephamycin, penam, tetracycline antibiotic, acridine dye, phenicol antibiotic, penem	antibiotic efflux, reduced permeability to antibiotic	32.26	103.97
Loose	ParR		protein homolog model	resistance-nodulation-cell division (RND) antibiotic efflux pump, Outer Membrane Porin (Opr)	macrolide antibiotic, fluoroquinolone antibiotic, monobactam, aminoglycoside antibiotic, carbapenem, cephalosporin, cephamycin, penam, tetracycline antibiotic, acridine dye, phenicol antibiotic, penem	antibiotic efflux, reduced permeability to antibiotic	52.27	96.17
Loose	Planobispora rosea EF-Tu mutants conferring resistance to inhibitor GE2270A	G261S, G279A, V295C	protein variant model	elfamycin resistant EF-Tu	elfamycin antibiotic	antibiotic target alteration	24.13	150.38
Loose	bcr-1		protein homolog model	major facilitator superfamily (MFS) antibiotic efflux pump	bicyclomycin	antibiotic efflux	33.77	99.5
Loose	Escherichia coli acrR with mutation conferring multidrug antibiotic resistance		protein overexpression model	resistance-nodulation-cell division (RND) antibiotic efflux pump	fluoroquinolone antibiotic, cephalosporin, glycylcycline, penam, tetracycline antibiotic, rifamycin antibiotic, phenicol antibiotic, triclosan	antibiotic target alteration, antibiotic efflux	34.85	87.44
Loose	Staphylococcus aureus fusA with mutation conferring resistance to fusidic acid	V90I	protein variant model	antibiotic resistant fusA	fusidic acid	antibiotic target alteration	57.14	100.72
Loose	Escherichia coli EF-Tu mutants conferring resistance to Pulvomycin	R234F	protein variant model	elfamycin resistant EF-Tu	elfamycin antibiotic	antibiotic target alteration	81.77	96.82
Loose	Staphylococcus aureus mupB conferring resistance to mupirocin		protein homolog model	antibiotic-resistant isoleucyl-tRNA synthetase (ileS)	mupirocin	antibiotic target alteration	28.19	91.77
Loose	cdeA		protein homolog model	multidrug and toxic compound extrusion (MATE) transporter	fluoroquinolone antibiotic, acridine dye	antibiotic efflux	24.41	100.45
Loose	adeL		protein homolog model	resistance-nodulation-cell division (RND) antibiotic efflux pump	fluoroquinolone antibiotic, tetracycline antibiotic	antibiotic efflux	32.43	89.02
Loose	RanA		protein homolog model	ATP-binding cassette (ABC) antibiotic efflux pump		antibiotic efflux	25.94	97.67
Loose	ykkC		protein homolog model	small multidrug resistance (SMR) antibiotic efflux pump	aminoglycoside antibiotic, tetracycline antibiotic, phenicol antibiotic	antibiotic efflux	37.27	102.68
Loose	ykkD		protein homolog model	small multidrug resistance (SMR) antibiotic efflux pump	aminoglycoside antibiotic, tetracycline antibiotic, phenicol antibiotic	antibiotic efflux	41.18	105.71
Loose	TxR		protein homolog model	ATP-binding cassette (ABC) antibiotic efflux pump	tetracycline antibiotic	antibiotic efflux	26.87	144.34
Loose	Acinetobacter baumannii AbaF		protein homolog model	major facilitator superfamily (MFS) antibiotic efflux pump	fosfomycin	antibiotic efflux	27.36	105.13
Loose	tetB(60)		protein homolog model	ATP-binding cassette (ABC) antibiotic efflux pump	tetracycline antibiotic	antibiotic efflux	28.57	44.04
Loose	RanA		protein homolog model	ATP-binding cassette (ABC) antibiotic efflux pump		antibiotic efflux	33.33	132.56
Loose	tetA(58)		protein homolog model	major facilitator superfamily (MFS) antibiotic efflux pump	tetracycline antibiotic	antibiotic efflux	32.81	92.13
Loose	cpxA		protein homolog model	resistance-nodulation-cell division (RND) antibiotic efflux pump	aminoglycoside antibiotic, aminocoumarin antibiotic	antibiotic efflux	32.83	101.31
Loose	Pseudomonas aeruginosa CpxR		protein homolog model	resistance-nodulation-cell division (RND) antibiotic efflux pump	macrolide antibiotic, fluoroquinolone antibiotic, monobactam, aminoglycoside antibiotic, carbapenem, cephalosporin, cephamycin, penam, tetracycline antibiotic, peptide antibiotic, aminocoumarin antibiotic, diaminopyrimidine antibiotic, sulfonamide antibiotic, phenicol antibiotic, penem	antibiotic efflux	43.75	100.44
Loose	qacA		protein homolog model	major facilitator superfamily (MFS) antibiotic efflux pump	fluoroquinolone antibiotic	antibiotic efflux	27.69	77.82
Loose	cfrC		protein homolog model	Cfr 23S ribosomal RNA methyltransferase	lincosamide antibiotic, streptogramin antibiotic, oxazolidinone antibiotic, phenicol antibiotic	antibiotic target alteration	32.37	105.52
Loose	msbA		protein homolog model	ATP-binding cassette (ABC) antibiotic efflux pump	nitroimidazole antibiotic	antibiotic efflux	33.14	122.51
Loose	Klebsiella pneumoniae KpnG		protein homolog model	major facilitator superfamily (MFS) antibiotic efflux pump	macrolide antibiotic, fluoroquinolone antibiotic, aminoglycoside antibiotic, carbapenem, cephalosporin, penam, peptide antibiotic, penem	antibiotic efflux	34.83	122.31
Loose	vanRF		protein homolog model	glycopeptide resistance gene cluster, vanR	glycopeptide antibiotic	antibiotic target alteration	33.62	704.76
Loose	adeR		protein homolog model	resistance-nodulation-cell division (RND) antibiotic efflux pump	glycylcycline, tetracycline antibiotic	antibiotic efflux	34.29	49.8
Loose	poxtA		protein homolog model	ABC-F ATP-binding cassette ribosomal protection protein	macrolide antibiotic, lincosamide antibiotic, streptogramin antibiotic, tetracycline antibiotic, oxazolidinone antibiotic, phenicol antibiotic, pleuromutilin antibiotic	antibiotic target protection	27.27	49.26
Loose	efrA		protein homolog model	ATP-binding cassette (ABC) antibiotic efflux pump	macrolide antibiotic, fluoroquinolone antibiotic, rifamycin antibiotic	antibiotic efflux	28.85	125.39
Loose	mtrA		protein homolog model	resistance-nodulation-cell division (RND) antibiotic efflux pump	macrolide antibiotic, penam	antibiotic efflux	37.95	100.88
Loose	arlS		protein homolog model	major facilitator superfamily (MFS) antibiotic efflux pump	fluoroquinolone antibiotic, acridine dye	antibiotic efflux	29.15	94.9
Loose	RanA		protein homolog model	ATP-binding cassette (ABC) antibiotic efflux pump		antibiotic efflux	28.46	99.22
Loose	Escherichia coli acrA		protein homolog model	resistance-nodulation-cell division (RND) antibiotic efflux pump	fluoroquinolone antibiotic, cephalosporin, glycylcycline, penam, tetracycline antibiotic, rifamycin antibiotic, phenicol antibiotic, triclosan	antibiotic efflux	46.43	100
Loose	acrB		protein homolog model	resistance-nodulation-cell division (RND) antibiotic efflux pump	fluoroquinolone antibiotic, cephalosporin, glycylcycline, penam, tetracycline antibiotic, rifamycin antibiotic, phenicol antibiotic, triclosan	antibiotic efflux	53.37	101.24
Loose	oleC		protein homolog model	ATP-binding cassette (ABC) antibiotic efflux pump	macrolide antibiotic	antibiotic efflux	33.48	73.85
Loose	OmpA		protein homolog model	General Bacterial Porin with reduced permeability to beta-lactams	monobactam, carbapenem, cephalosporin, cephamycin, penam, penem	reduced permeability to antibiotic	34.88	45.99
Loose	msbA		protein homolog model	ATP-binding cassette (ABC) antibiotic efflux pump	nitroimidazole antibiotic	antibiotic efflux	40.1	100.17
Loose	OmpA		protein homolog model	General Bacterial Porin with reduced permeability to beta-lactams	monobactam, carbapenem, cephalosporin, cephamycin, penam, penem	reduced permeability to antibiotic	26.79	46.26
Loose	LpsB		protein homolog model	Intrinsic peptide antibiotic resistant Lps	peptide antibiotic	reduced permeability to antibiotic	42.45	99.18
Loose	RanB		protein homolog model	ATP-binding cassette (ABC) antibiotic efflux pump		antibiotic efflux	27.53	147.04
Loose	RanA		protein homolog model	ATP-binding cassette (ABC) antibiotic efflux pump		antibiotic efflux	32.55	101.16
Loose	PmrF		protein homolog model	pmr phosphoethanolamine transferase	peptide antibiotic	antibiotic target alteration	30.85	103.11
Loose	vatF		protein homolog model	streptogramin vat acetyltransferase	streptogramin antibiotic	antibiotic inactivation	32.73	88.69
Loose	PmrF		protein homolog model	pmr phosphoethanolamine transferase	peptide antibiotic	antibiotic target alteration	32.37	97.2
Loose	Burkholderia pseudomallei Omp38		protein homolog model	General Bacterial Porin with reduced permeability to beta-lactams	monobactam, carbapenem, cephalosporin, cephamycin, penam, penem	reduced permeability to antibiotic	27.36	103.21
Loose	novA		protein homolog model	ATP-binding cassette (ABC) antibiotic efflux pump	aminocoumarin antibiotic	antibiotic efflux	28.25	98.7
Loose	macB		protein homolog model	ATP-binding cassette (ABC) antibiotic efflux pump	macrolide antibiotic	antibiotic efflux	36.52	52.95
Loose	tetX		protein homolog model	tetracycline inactivation enzyme	glycylcycline, tetracycline antibiotic	antibiotic inactivation	42.86	87.11
Loose	rphB		protein homolog model	rifampin phosphotransferase	rifamycin antibiotic	antibiotic inactivation	43.21	94.91
Loose	macB		protein homolog model	ATP-binding cassette (ABC) antibiotic efflux pump	macrolide antibiotic	antibiotic efflux	37.5	37.42
Loose	RanA		protein homolog model	ATP-binding cassette (ABC) antibiotic efflux pump		antibiotic efflux	34.74	147.29
Loose	RanA		protein homolog model	ATP-binding cassette (ABC) antibiotic efflux pump		antibiotic efflux	26.94	103.1
Loose	RanB		protein homolog model	ATP-binding cassette (ABC) antibiotic efflux pump		antibiotic efflux	25.4	101.98
Loose	RanA		protein homolog model	ATP-binding cassette (ABC) antibiotic efflux pump		antibiotic efflux	36.29	101.94
Loose	mtrA		protein homolog model	resistance-nodulation-cell division (RND) antibiotic efflux pump	macrolide antibiotic, penam	antibiotic efflux	34.23	53.95
Loose	TaeA		protein homolog model	ATP-binding cassette (ABC) antibiotic efflux pump	pleuromutilin antibiotic	antibiotic efflux	38.71	85.65
Loose	farA		protein homolog model	major facilitator superfamily (MFS) antibiotic efflux pump	antibacterial free fatty acids	antibiotic efflux	24.9	92.97
Loose	bcrA		protein homolog model	ATP-binding cassette (ABC) antibiotic efflux pump	peptide antibiotic	antibiotic efflux	37.12	296.73
Loose	vanRG		protein homolog model	glycopeptide resistance gene cluster, vanR	glycopeptide antibiotic	antibiotic target alteration	28.69	54.47
Loose	vanRF		protein homolog model	glycopeptide resistance gene cluster, vanR	glycopeptide antibiotic	antibiotic target alteration	37.07	51.52
Loose	CRP		protein homolog model	resistance-nodulation-cell division (RND) antibiotic efflux pump	macrolide antibiotic, fluoroquinolone antibiotic, penam	antibiotic efflux	22.58	111.9
Loose	abeS		protein homolog model	small multidrug resistance (SMR) antibiotic efflux pump	macrolide antibiotic, aminocoumarin antibiotic	antibiotic efflux	34.74	109.17
Loose	abeS		protein homolog model	small multidrug resistance (SMR) antibiotic efflux pump	macrolide antibiotic, aminocoumarin antibiotic	antibiotic efflux	34.02	95.41
Loose	GOB-16		protein homolog model	GOB beta-lactamase	carbapenem, cephalosporin, penam	antibiotic inactivation	26.71	77.24
Loose	Acinetobacter baumannii AbaF		protein homolog model	major facilitator superfamily (MFS) antibiotic efflux pump	fosfomycin	antibiotic efflux	24.15	98.14
Loose	Escherichia coli EF-Tu mutants conferring resistance to Pulvomycin	R231V	protein variant model	elfamycin resistant EF-Tu	elfamycin antibiotic	antibiotic target alteration	29.29	219.32
Loose	macB		protein homolog model	ATP-binding cassette (ABC) antibiotic efflux pump	macrolide antibiotic	antibiotic efflux	35.59	35.25
Loose	tetB(46)		protein homolog model	ATP-binding cassette (ABC) antibiotic efflux pump	tetracycline antibiotic	antibiotic efflux	29.02	44.12
Loose	LlmA 23S ribosomal RNA methyltransferase		protein homolog model	Llm 23S ribosomal RNA methyltransferase	lincosamide antibiotic	antibiotic target alteration	31.21	255.4
Loose	tsnR		protein homolog model	non-erm 23S ribosomal RNA methyltransferase (A1067)	peptide antibiotic	antibiotic target alteration	28.57	90
Loose	vanHB		protein homolog model	vanH, glycopeptide resistance gene cluster	glycopeptide antibiotic	antibiotic target alteration	28.93	95.98
Loose	vanTG		protein homolog model	glycopeptide resistance gene cluster, vanT	glycopeptide antibiotic	antibiotic target alteration	31.34	49.86
Loose	mecB		protein homolog model	methicillin resistant PBP2	penam	antibiotic target replacement	25.09	94.81
Loose	bcrA		protein homolog model	ATP-binding cassette (ABC) antibiotic efflux pump	peptide antibiotic	antibiotic efflux	28.36	82.35
Loose	Acinetobacter baumannii AbaF		protein homolog model	major facilitator superfamily (MFS) antibiotic efflux pump	fosfomycin	antibiotic efflux	32.46	116.08
Loose	Klebsiella pneumoniae KpnG		protein homolog model	major facilitator superfamily (MFS) antibiotic efflux pump	macrolide antibiotic, fluoroquinolone antibiotic, aminoglycoside antibiotic, carbapenem, cephalosporin, penam, peptide antibiotic, penem	antibiotic efflux	34.88	108.46
Loose	vanE		protein homolog model	glycopeptide resistance gene cluster, van ligase	glycopeptide antibiotic	antibiotic target alteration	29.25	87.22
Loose	PNGM-1		protein homolog model	PNGM beta-lactamase	carbapenem, cephalosporin, penam	antibiotic inactivation	23.26	72.28
Loose	Staphylococcus aureus fusA with mutation conferring resistance to fusidic acid	H457Q	protein variant model	antibiotic resistant fusA	fusidic acid	antibiotic target alteration	28.11	76.33
Loose	macB		protein homolog model	ATP-binding cassette (ABC) antibiotic efflux pump	macrolide antibiotic	antibiotic efflux	43.84	35.4
Loose	emrY		protein homolog model	major facilitator superfamily (MFS) antibiotic efflux pump	tetracycline antibiotic	antibiotic efflux	28.17	91.6
Loose	vanHB		protein homolog model	vanH, glycopeptide resistance gene cluster	glycopeptide antibiotic	antibiotic target alteration	34.56	126.32
Loose	Staphylococcus aureus murA with mutation conferring resistance to fosfomycin	G257D, D278E, Q362R	protein variant model	antibiotic-resistant murA transferase	fosfomycin	antibiotic target alteration	50.24	100.95
Loose	FosC2		protein homolog model	fosC phosphotransferase family	fosfomycin	antibiotic inactivation	25.62	106.82
Loose	Mycolicibacterium smegmatis ndh with mutation conferring resistance to isoniazid	L100P	protein variant model	antibiotic resistant ndh	isoniazid	antibiotic target alteration	27.08	93.44
Loose	Clostridioides difficile gyrB conferring resistance to fluoroquinolones	V423F	protein variant model	fluoroquinolone resistant gyrB	fluoroquinolone antibiotic	antibiotic target alteration	37.97	99.22
Loose	Thermus thermophilus uL3 mutations conferring resistance to pleuromutilin antibiotics	R144C	protein variant model	Ribosomal protein mutation conferring resistance to pleuromutilin antibiotics	pleuromutilin antibiotic	antibiotic target alteration	48.57	103.88
Loose	Mycobacterium tuberculosis kasA mutant conferring resistance to isoniazid	F413L	protein variant model	antibiotic resistant kasA	isoniazid	antibiotic target alteration	31.05	97.6
Loose	Mycobacterium tuberculosis gidB mutation conferring resistance to streptomycin	A183E	protein variant model	antibiotic resistant gidB	aminoglycoside antibiotic	antibiotic target alteration	32.32	93.3
Loose	Enterococcus faecalis cls with mutation conferring resistance to daptomycin	H215R	protein variant model	daptomycin resistant cls	peptide antibiotic	antibiotic target alteration	34.35	102.29
Loose	Clostridioides difficile gyrB conferring resistance to fluoroquinolones	V423F	protein variant model	fluoroquinolone resistant gyrB	fluoroquinolone antibiotic	antibiotic target alteration	58.73	125.9
Loose	Escherichia coli fabI mutations conferring resistance to isoniazid and triclosan	F203A	protein variant model	antibiotic resistant fabI	isoniazid, triclosan	antibiotic target alteration	26.29	93.13
Loose	Mycobacterium tuberculosis thyA with mutation conferring resistance to para-aminosalicylic acid	H75N	protein variant model	aminosalicylate resistant thymidylate synthase	para-aminosalicylic acid	antibiotic target alteration	63.64	100.38
Loose	MexS		protein overexpression model	resistance-nodulation-cell division (RND) antibiotic efflux pump	fluoroquinolone antibiotic, diaminopyrimidine antibiotic, phenicol antibiotic	antibiotic efflux	26.57	94.69
Loose	Escherichia coli soxS with mutation conferring antibiotic resistance		protein overexpression model	ATP-binding cassette (ABC) antibiotic efflux pump, major facilitator superfamily (MFS) antibiotic efflux pump, resistance-nodulation-cell division (RND) antibiotic efflux pump, General Bacterial Porin with reduced permeability to beta-lactams	fluoroquinolone antibiotic, monobactam, carbapenem, cephalosporin, glycylcycline, cephamycin, penam, tetracycline antibiotic, rifamycin antibiotic, phenicol antibiotic, triclosan, penem	antibiotic target alteration, antibiotic efflux, reduced permeability to antibiotic	31.94	235.51

## Sheet: DSM_105839
CARD analysis of DSM 105839
RGI criteria	ARO Term	SNP	Detection	AMR	Drug	Resistance	% Identity of Matching Region	% Length of Reference Sequence
Loose	apmA		protein homolog model	amp acetyltransferase	aminoglycoside antibiotic	antibiotic inactivation	47.92	125.55
Loose	MexW		protein homolog model	resistance-nodulation-cell division (RND) antibiotic efflux pump	macrolide antibiotic, fluoroquinolone antibiotic, tetracycline antibiotic, acridine dye, phenicol antibiotic	antibiotic efflux	39.25	100
Loose	MexH		protein homolog model	resistance-nodulation-cell division (RND) antibiotic efflux pump	fluoroquinolone antibiotic, tetracycline antibiotic, acridine dye	antibiotic efflux	30.57	90.81
Loose	cmlv		protein homolog model	chloramphenicol phosphotransferase	phenicol antibiotic	antibiotic inactivation	28.03	93.81
Loose	optrA		protein homolog model	ABC-F ATP-binding cassette ribosomal protection protein	macrolide antibiotic, lincosamide antibiotic, streptogramin antibiotic, tetracycline antibiotic, oxazolidinone antibiotic, phenicol antibiotic, pleuromutilin antibiotic	antibiotic target protection	29.98	96.79
Loose	sul3		protein homolog model	sulfonamide resistant sul	sulfonamide antibiotic	antibiotic target replacement	39.85	104.56
Loose	vatH		protein homolog model	streptogramin vat acetyltransferase	streptogramin antibiotic	antibiotic inactivation	28.57	118.52
Loose	RanA		protein homolog model	ATP-binding cassette (ABC) antibiotic efflux pump		antibiotic efflux	30.32	86.43
Loose	Pseudomonas aeruginosa CpxR		protein homolog model	resistance-nodulation-cell division (RND) antibiotic efflux pump	macrolide antibiotic, fluoroquinolone antibiotic, monobactam, aminoglycoside antibiotic, carbapenem, cephalosporin, cephamycin, penam, tetracycline antibiotic, peptide antibiotic, aminocoumarin antibiotic, diaminopyrimidine antibiotic, sulfonamide antibiotic, phenicol antibiotic, penem	antibiotic efflux	42.04	101.33
Loose	cpxA		protein homolog model	resistance-nodulation-cell division (RND) antibiotic efflux pump	aminoglycoside antibiotic, aminocoumarin antibiotic	antibiotic efflux	33.04	96.72
Loose	hp1181		protein homolog model	major facilitator superfamily (MFS) antibiotic efflux pump	fluoroquinolone antibiotic, tetracycline antibiotic, nitroimidazole antibiotic	antibiotic efflux	28.24	92.33
Loose	tetB(P)		protein homolog model	tetracycline-resistant ribosomal protection protein	tetracycline antibiotic	antibiotic target protection	35.76	91.41
Loose	Escherichia coli acrR with mutation conferring multidrug antibiotic resistance		protein overexpression model	resistance-nodulation-cell division (RND) antibiotic efflux pump	fluoroquinolone antibiotic, cephalosporin, glycylcycline, penam, tetracycline antibiotic, rifamycin antibiotic, phenicol antibiotic, triclosan	antibiotic target alteration, antibiotic efflux	40.38	86.98
Loose	vanA		protein homolog model	glycopeptide resistance gene cluster, van ligase	glycopeptide antibiotic	antibiotic target alteration	26.24	338.19
Loose	msbA		protein homolog model	ATP-binding cassette (ABC) antibiotic efflux pump	nitroimidazole antibiotic	antibiotic efflux	28.15	161.17
Loose	msbA		protein homolog model	ATP-binding cassette (ABC) antibiotic efflux pump	nitroimidazole antibiotic	antibiotic efflux	27.95	43.13
Loose	arnA		protein homolog model	pmr phosphoethanolamine transferase	peptide antibiotic	antibiotic target alteration	32.32	29.31
Loose	baeS		protein homolog model	resistance-nodulation-cell division (RND) antibiotic efflux pump	aminoglycoside antibiotic, aminocoumarin antibiotic	antibiotic efflux	27.93	152.89
Loose	arnA		protein homolog model	pmr phosphoethanolamine transferase	peptide antibiotic	antibiotic target alteration	28.08	47.28
Loose	OmpA		protein homolog model	General Bacterial Porin with reduced permeability to beta-lactams	monobactam, carbapenem, cephalosporin, cephamycin, penam, penem	reduced permeability to antibiotic	36.21	57.75
Loose	bcrA		protein homolog model	ATP-binding cassette (ABC) antibiotic efflux pump	peptide antibiotic	antibiotic efflux	30.92	76.14
Loose	LptD		protein homolog model	ATP-binding cassette (ABC) antibiotic efflux pump		antibiotic efflux	27.16	104.09
Loose	bcr-1		protein homolog model	major facilitator superfamily (MFS) antibiotic efflux pump	bicyclomycin	antibiotic efflux	27.93	92.29
Loose	adeL		protein homolog model	resistance-nodulation-cell division (RND) antibiotic efflux pump	fluoroquinolone antibiotic, tetracycline antibiotic	antibiotic efflux	33.33	90.8
Loose	adeL		protein homolog model	resistance-nodulation-cell division (RND) antibiotic efflux pump	fluoroquinolone antibiotic, tetracycline antibiotic	antibiotic efflux	28.37	89.91
Loose	tetA(58)		protein homolog model	major facilitator superfamily (MFS) antibiotic efflux pump	tetracycline antibiotic	antibiotic efflux	26.87	86.01
Loose	YajC		protein homolog model	resistance-nodulation-cell division (RND) antibiotic efflux pump	fluoroquinolone antibiotic, cephalosporin, glycylcycline, penam, tetracycline antibiotic, rifamycin antibiotic, phenicol antibiotic, triclosan	antibiotic efflux	47.96	123.21
Loose	Staphylococcus aureus mupA conferring resistance to mupirocin		protein homolog model	antibiotic-resistant isoleucyl-tRNA synthetase (ileS)	mupirocin	antibiotic target alteration	28.89	83.98
Loose	MdtK		protein homolog model	multidrug and toxic compound extrusion (MATE) transporter	fluoroquinolone antibiotic	antibiotic efflux	24.03	94.94
Loose	Acinetobacter baumannii AbaQ		protein homolog model	major facilitator superfamily (MFS) antibiotic efflux pump	fluoroquinolone antibiotic	antibiotic efflux	42.96	100.23
Loose	Escherichia coli ampC1 beta-lactamase		protein homolog model	ampC-type beta-lactamase	cephalosporin, penam	antibiotic inactivation	36.48	88.02
Loose	macA		protein homolog model	ATP-binding cassette (ABC) antibiotic efflux pump	macrolide antibiotic	antibiotic efflux	35.44	102.55
Loose	macB		protein homolog model	ATP-binding cassette (ABC) antibiotic efflux pump	macrolide antibiotic	antibiotic efflux	49.61	101.24
Loose	vanHD		protein homolog model	vanH, glycopeptide resistance gene cluster	glycopeptide antibiotic	antibiotic target alteration	32.38	103.1
Loose	ParR		protein homolog model	resistance-nodulation-cell division (RND) antibiotic efflux pump, Outer Membrane Porin (Opr)	macrolide antibiotic, fluoroquinolone antibiotic, monobactam, aminoglycoside antibiotic, carbapenem, cephalosporin, cephamycin, penam, tetracycline antibiotic, acridine dye, phenicol antibiotic, penem	antibiotic efflux, reduced permeability to antibiotic	52.73	96.17
Loose	ParS		protein homolog model	resistance-nodulation-cell division (RND) antibiotic efflux pump, Outer Membrane Porin (Opr)	macrolide antibiotic, fluoroquinolone antibiotic, monobactam, aminoglycoside antibiotic, carbapenem, cephalosporin, cephamycin, penam, tetracycline antibiotic, acridine dye, phenicol antibiotic, penem	antibiotic efflux, reduced permeability to antibiotic	32.26	103.97
Loose	dfrI		protein homolog model	trimethoprim resistant dihydrofolate reductase dfr	diaminopyrimidine antibiotic	antibiotic target replacement	56.63	90.05
Loose	TaeA		protein homolog model	ATP-binding cassette (ABC) antibiotic efflux pump	pleuromutilin antibiotic	antibiotic efflux	25.82	32.56
Loose	NmcR		protein homolog model	NmcA beta-lactamase	carbapenem, cephalosporin, cephamycin, penam	antibiotic inactivation	26.9	103.05
Loose	Acinetobacter baumannii AbaF		protein homolog model	major facilitator superfamily (MFS) antibiotic efflux pump	fosfomycin	antibiotic efflux	26.37	102.33
Loose	RanA		protein homolog model	ATP-binding cassette (ABC) antibiotic efflux pump		antibiotic efflux	30.05	93.8
Loose	OprM		protein homolog model	resistance-nodulation-cell division (RND) antibiotic efflux pump	macrolide antibiotic, fluoroquinolone antibiotic, monobactam, aminoglycoside antibiotic, carbapenem, cephalosporin, cephamycin, penam, tetracycline antibiotic, peptide antibiotic, acridine dye, aminocoumarin antibiotic, diaminopyrimidine antibiotic, sulfonamide antibiotic, phenicol antibiotic, penem	antibiotic efflux	43.45	98.56
Loose	tet(52)		protein homolog model	tetracycline inactivation enzyme	tetracycline antibiotic	antibiotic inactivation	23.85	99.74
Loose	abeM		protein homolog model	multidrug and toxic compound extrusion (MATE) transporter	fluoroquinolone antibiotic, acridine dye, triclosan	antibiotic efflux	35.15	100.89
Loose	bcrA		protein homolog model	ATP-binding cassette (ABC) antibiotic efflux pump	peptide antibiotic	antibiotic efflux	26.52	88.24
Loose	evgS		protein homolog model	major facilitator superfamily (MFS) antibiotic efflux pump, resistance-nodulation-cell division (RND) antibiotic efflux pump	macrolide antibiotic, fluoroquinolone antibiotic, penam, tetracycline antibiotic	antibiotic efflux	25	65.08
Loose	Mycobacterium tuberculosis rpoB mutants conferring resistance to rifampicin	H526S, D516G, L511R, Q517H	protein variant model	rifamycin-resistant beta-subunit of RNA polymerase (rpoB)	rifamycin antibiotic	antibiotic target alteration, antibiotic target replacement	57.02	117.06
Loose	Escherichia coli EF-Tu mutants conferring resistance to Pulvomycin	R234F	protein variant model	elfamycin resistant EF-Tu	elfamycin antibiotic	antibiotic target alteration	81.52	96.82
Loose	tet(35)		protein homolog model	ATP-binding cassette (ABC) antibiotic efflux pump	tetracycline antibiotic	antibiotic efflux	23.68	130.35
Loose	TxR		protein homolog model	ATP-binding cassette (ABC) antibiotic efflux pump	tetracycline antibiotic	antibiotic efflux	40.5	169.81
Loose	golS		protein homolog model	resistance-nodulation-cell division (RND) antibiotic efflux pump	monobactam, carbapenem, cephalosporin, cephamycin, penam, phenicol antibiotic, penem	antibiotic efflux	29.55	92.21
Loose	farA		protein homolog model	major facilitator superfamily (MFS) antibiotic efflux pump	antibacterial free fatty acids	antibiotic efflux	26.56	85.42
Loose	PNGM-1		protein homolog model	PNGM beta-lactamase	carbapenem, cephalosporin, penam	antibiotic inactivation	23.72	72.28
Loose	vanE		protein homolog model	glycopeptide resistance gene cluster, van ligase	glycopeptide antibiotic	antibiotic target alteration	29.25	87.22
Loose	Klebsiella pneumoniae KpnG		protein homolog model	major facilitator superfamily (MFS) antibiotic efflux pump	macrolide antibiotic, fluoroquinolone antibiotic, aminoglycoside antibiotic, carbapenem, cephalosporin, penam, peptide antibiotic, penem	antibiotic efflux	40	108.46
Loose	Klebsiella pneumoniae KpnG		protein homolog model	major facilitator superfamily (MFS) antibiotic efflux pump	macrolide antibiotic, fluoroquinolone antibiotic, aminoglycoside antibiotic, carbapenem, cephalosporin, penam, peptide antibiotic, penem	antibiotic efflux	34.88	108.46
Loose	cfrC		protein homolog model	Cfr 23S ribosomal RNA methyltransferase	lincosamide antibiotic, streptogramin antibiotic, oxazolidinone antibiotic, phenicol antibiotic	antibiotic target alteration	32.37	105.52
Loose	qacA		protein homolog model	major facilitator superfamily (MFS) antibiotic efflux pump	fluoroquinolone antibiotic	antibiotic efflux	27.69	78.21
Loose	Pseudomonas aeruginosa CpxR		protein homolog model	resistance-nodulation-cell division (RND) antibiotic efflux pump	macrolide antibiotic, fluoroquinolone antibiotic, monobactam, aminoglycoside antibiotic, carbapenem, cephalosporin, cephamycin, penam, tetracycline antibiotic, peptide antibiotic, aminocoumarin antibiotic, diaminopyrimidine antibiotic, sulfonamide antibiotic, phenicol antibiotic, penem	antibiotic efflux	43.75	100.44
Loose	cpxA		protein homolog model	resistance-nodulation-cell division (RND) antibiotic efflux pump	aminoglycoside antibiotic, aminocoumarin antibiotic	antibiotic efflux	33.14	101.31
Loose	tetA(58)		protein homolog model	major facilitator superfamily (MFS) antibiotic efflux pump	tetracycline antibiotic	antibiotic efflux	31.86	92.13
Loose	RanA		protein homolog model	ATP-binding cassette (ABC) antibiotic efflux pump		antibiotic efflux	33.33	132.56
Loose	tetB(60)		protein homolog model	ATP-binding cassette (ABC) antibiotic efflux pump	tetracycline antibiotic	antibiotic efflux	28.57	44.04
Loose	Acinetobacter baumannii AbaF		protein homolog model	major facilitator superfamily (MFS) antibiotic efflux pump	fosfomycin	antibiotic efflux	27.12	105.13
Loose	TxR		protein homolog model	ATP-binding cassette (ABC) antibiotic efflux pump	tetracycline antibiotic	antibiotic efflux	26.87	144.34
Loose	ykkD		protein homolog model	small multidrug resistance (SMR) antibiotic efflux pump	aminoglycoside antibiotic, tetracycline antibiotic, phenicol antibiotic	antibiotic efflux	41.18	105.71
Loose	ykkC		protein homolog model	small multidrug resistance (SMR) antibiotic efflux pump	aminoglycoside antibiotic, tetracycline antibiotic, phenicol antibiotic	antibiotic efflux	37.27	102.68
Loose	RanA		protein homolog model	ATP-binding cassette (ABC) antibiotic efflux pump		antibiotic efflux	25.94	97.67
Loose	adeL		protein homolog model	resistance-nodulation-cell division (RND) antibiotic efflux pump	fluoroquinolone antibiotic, tetracycline antibiotic	antibiotic efflux	32.77	89.02
Loose	cdeA		protein homolog model	multidrug and toxic compound extrusion (MATE) transporter	fluoroquinolone antibiotic, acridine dye	antibiotic efflux	24.41	100.45
Loose	Staphylococcus aureus mupB conferring resistance to mupirocin		protein homolog model	antibiotic-resistant isoleucyl-tRNA synthetase (ileS)	mupirocin	antibiotic target alteration	28.19	91.77
Loose	Escherichia coli EF-Tu mutants conferring resistance to Pulvomycin	R234F	protein variant model	elfamycin resistant EF-Tu	elfamycin antibiotic	antibiotic target alteration	81.77	96.82
Loose	Staphylococcus aureus fusA with mutation conferring resistance to fusidic acid	V90I	protein variant model	antibiotic resistant fusA	fusidic acid	antibiotic target alteration	57.14	100.72
Loose	Escherichia coli acrR with mutation conferring multidrug antibiotic resistance		protein overexpression model	resistance-nodulation-cell division (RND) antibiotic efflux pump	fluoroquinolone antibiotic, cephalosporin, glycylcycline, penam, tetracycline antibiotic, rifamycin antibiotic, phenicol antibiotic, triclosan	antibiotic target alteration, antibiotic efflux	34.85	87.44
Loose	bcr-1		protein homolog model	major facilitator superfamily (MFS) antibiotic efflux pump	bicyclomycin	antibiotic efflux	34.29	99.5
Loose	Planobispora rosea EF-Tu mutants conferring resistance to inhibitor GE2270A	G261S, G279A, V295C	protein variant model	elfamycin resistant EF-Tu	elfamycin antibiotic	antibiotic target alteration	23.37	150.38
Loose	novA		protein homolog model	ATP-binding cassette (ABC) antibiotic efflux pump	aminocoumarin antibiotic	antibiotic efflux	28.06	98.7
Loose	Burkholderia pseudomallei Omp38		protein homolog model	General Bacterial Porin with reduced permeability to beta-lactams	monobactam, carbapenem, cephalosporin, cephamycin, penam, penem	reduced permeability to antibiotic	26.96	104.01
Loose	PmrF		protein homolog model	pmr phosphoethanolamine transferase	peptide antibiotic	antibiotic target alteration	32.69	97.2
Loose	vatF		protein homolog model	streptogramin vat acetyltransferase	streptogramin antibiotic	antibiotic inactivation	32.73	88.69
Loose	LpsB		protein homolog model	Intrinsic peptide antibiotic resistant Lps	peptide antibiotic	reduced permeability to antibiotic	23.9	96.99
Loose	PmrF		protein homolog model	pmr phosphoethanolamine transferase	peptide antibiotic	antibiotic target alteration	32.29	78.26
Loose	RanA		protein homolog model	ATP-binding cassette (ABC) antibiotic efflux pump		antibiotic efflux	32.55	101.16
Loose	RanB		protein homolog model	ATP-binding cassette (ABC) antibiotic efflux pump		antibiotic efflux	27.53	147.04
Loose	LpsB		protein homolog model	Intrinsic peptide antibiotic resistant Lps	peptide antibiotic	reduced permeability to antibiotic	41.88	99.18
Loose	OmpA		protein homolog model	General Bacterial Porin with reduced permeability to beta-lactams	monobactam, carbapenem, cephalosporin, cephamycin, penam, penem	reduced permeability to antibiotic	26.79	46.26
Loose	msbA		protein homolog model	ATP-binding cassette (ABC) antibiotic efflux pump	nitroimidazole antibiotic	antibiotic efflux	40.1	100.17
Loose	OmpA		protein homolog model	General Bacterial Porin with reduced permeability to beta-lactams	monobactam, carbapenem, cephalosporin, cephamycin, penam, penem	reduced permeability to antibiotic	34.88	45.99
Loose	oleC		protein homolog model	ATP-binding cassette (ABC) antibiotic efflux pump	macrolide antibiotic	antibiotic efflux	33.48	73.85
Loose	acrB		protein homolog model	resistance-nodulation-cell division (RND) antibiotic efflux pump	fluoroquinolone antibiotic, cephalosporin, glycylcycline, penam, tetracycline antibiotic, rifamycin antibiotic, phenicol antibiotic, triclosan	antibiotic efflux	53.37	101.24
Loose	Escherichia coli acrA		protein homolog model	resistance-nodulation-cell division (RND) antibiotic efflux pump	fluoroquinolone antibiotic, cephalosporin, glycylcycline, penam, tetracycline antibiotic, rifamycin antibiotic, phenicol antibiotic, triclosan	antibiotic efflux	46.43	100
Loose	RanA		protein homolog model	ATP-binding cassette (ABC) antibiotic efflux pump		antibiotic efflux	28.46	99.22
Loose	arlS		protein homolog model	major facilitator superfamily (MFS) antibiotic efflux pump	fluoroquinolone antibiotic, acridine dye	antibiotic efflux	27.15	94.9
Loose	mtrA		protein homolog model	resistance-nodulation-cell division (RND) antibiotic efflux pump	macrolide antibiotic, penam	antibiotic efflux	38.39	100.88
Loose	efrA		protein homolog model	ATP-binding cassette (ABC) antibiotic efflux pump	macrolide antibiotic, fluoroquinolone antibiotic, rifamycin antibiotic	antibiotic efflux	28.57	125.39
Loose	poxtA		protein homolog model	ABC-F ATP-binding cassette ribosomal protection protein	macrolide antibiotic, lincosamide antibiotic, streptogramin antibiotic, tetracycline antibiotic, oxazolidinone antibiotic, phenicol antibiotic, pleuromutilin antibiotic	antibiotic target protection	27.27	49.26
Loose	adeR		protein homolog model	resistance-nodulation-cell division (RND) antibiotic efflux pump	glycylcycline, tetracycline antibiotic	antibiotic efflux	34.29	49.8
Loose	vanRF		protein homolog model	glycopeptide resistance gene cluster, vanR	glycopeptide antibiotic	antibiotic target alteration	33.62	704.76
Loose	mtrA		protein homolog model	resistance-nodulation-cell division (RND) antibiotic efflux pump	macrolide antibiotic, penam	antibiotic efflux	34.23	53.95
Loose	RanA		protein homolog model	ATP-binding cassette (ABC) antibiotic efflux pump		antibiotic efflux	36.29	101.94
Loose	RanB		protein homolog model	ATP-binding cassette (ABC) antibiotic efflux pump		antibiotic efflux	25.4	101.98
Loose	RanA		protein homolog model	ATP-binding cassette (ABC) antibiotic efflux pump		antibiotic efflux	34.74	147.29
Loose	macB		protein homolog model	ATP-binding cassette (ABC) antibiotic efflux pump	macrolide antibiotic	antibiotic efflux	37.5	37.42
Loose	rphB		protein homolog model	rifampin phosphotransferase	rifamycin antibiotic	antibiotic inactivation	43.21	94.91
Loose	tetX		protein homolog model	tetracycline inactivation enzyme	glycylcycline, tetracycline antibiotic	antibiotic inactivation	42.86	87.11
Loose	macB		protein homolog model	ATP-binding cassette (ABC) antibiotic efflux pump	macrolide antibiotic	antibiotic efflux	36.52	52.95
Loose	mecI		protein homolog model	methicillin resistant PBP2	penam	antibiotic target replacement	26.5	120.33
Loose	Staphylococcus aureus mupB conferring resistance to mupirocin		protein homolog model	antibiotic-resistant isoleucyl-tRNA synthetase (ileS)	mupirocin	antibiotic target alteration	21.47	88.77
Loose	ErmB		protein homolog model	Erm 23S ribosomal RNA methyltransferase	macrolide antibiotic, lincosamide antibiotic, streptogramin antibiotic	antibiotic target alteration	29.03	115.32
Loose	otr(A)		protein homolog model	tetracycline-resistant ribosomal protection protein	tetracycline antibiotic	antibiotic target protection	43.66	91.55
Loose	ErmD		protein homolog model	Erm 23S ribosomal RNA methyltransferase	macrolide antibiotic, lincosamide antibiotic, streptogramin antibiotic	antibiotic target alteration	30	155.4
Loose	TaeA		protein homolog model	ATP-binding cassette (ABC) antibiotic efflux pump	pleuromutilin antibiotic	antibiotic efflux	34.21	98.92
Loose	macB		protein homolog model	ATP-binding cassette (ABC) antibiotic efflux pump	macrolide antibiotic	antibiotic efflux	37.19	40.06
Loose	lsaC		protein homolog model	ABC-F ATP-binding cassette ribosomal protection protein	macrolide antibiotic, lincosamide antibiotic, streptogramin antibiotic, tetracycline antibiotic, oxazolidinone antibiotic, phenicol antibiotic, pleuromutilin antibiotic	antibiotic target protection	28	44.51
Loose	vatF		protein homolog model	streptogramin vat acetyltransferase	streptogramin antibiotic	antibiotic inactivation	47.17	89.59
Loose	vanF		protein homolog model	glycopeptide resistance gene cluster, van ligase	glycopeptide antibiotic	antibiotic target alteration	25.25	312.54
Loose	ErmF		protein homolog model	Erm 23S ribosomal RNA methyltransferase	macrolide antibiotic, lincosamide antibiotic, streptogramin antibiotic	antibiotic target alteration	28.21	83.08
Loose	TaeA		protein homolog model	ATP-binding cassette (ABC) antibiotic efflux pump	pleuromutilin antibiotic	antibiotic efflux	38.71	85.65
Loose	farA		protein homolog model	major facilitator superfamily (MFS) antibiotic efflux pump	antibacterial free fatty acids	antibiotic efflux	24.48	92.97
Loose	bcrA		protein homolog model	ATP-binding cassette (ABC) antibiotic efflux pump	peptide antibiotic	antibiotic efflux	37.12	296.73
Loose	vanRG		protein homolog model	glycopeptide resistance gene cluster, vanR	glycopeptide antibiotic	antibiotic target alteration	28.69	54.47
Loose	vanRF		protein homolog model	glycopeptide resistance gene cluster, vanR	glycopeptide antibiotic	antibiotic target alteration	37.07	51.52
Loose	CRP		protein homolog model	resistance-nodulation-cell division (RND) antibiotic efflux pump	macrolide antibiotic, fluoroquinolone antibiotic, penam	antibiotic efflux	22.58	111.9
Loose	abeS		protein homolog model	small multidrug resistance (SMR) antibiotic efflux pump	macrolide antibiotic, aminocoumarin antibiotic	antibiotic efflux	34.74	109.17
Loose	abeS		protein homolog model	small multidrug resistance (SMR) antibiotic efflux pump	macrolide antibiotic, aminocoumarin antibiotic	antibiotic efflux	34.02	95.41
Loose	GOB-16		protein homolog model	GOB beta-lactamase	carbapenem, cephalosporin, penam	antibiotic inactivation	26.71	77.24
Loose	Acinetobacter baumannii AbaF		protein homolog model	major facilitator superfamily (MFS) antibiotic efflux pump	fosfomycin	antibiotic efflux	23.66	98.14
Loose	vanXA		protein homolog model	vanX, glycopeptide resistance gene cluster	glycopeptide antibiotic	antibiotic target alteration	32.37	91.58
Loose	evgA		protein homolog model	major facilitator superfamily (MFS) antibiotic efflux pump, resistance-nodulation-cell division (RND) antibiotic efflux pump	macrolide antibiotic, fluoroquinolone antibiotic, penam, tetracycline antibiotic	antibiotic efflux	25	95.59
Loose	cdeA		protein homolog model	multidrug and toxic compound extrusion (MATE) transporter	fluoroquinolone antibiotic, acridine dye	antibiotic efflux	25.12	103.17
Loose	TxR		protein homolog model	ATP-binding cassette (ABC) antibiotic efflux pump	tetracycline antibiotic	antibiotic efflux	42.97	145.6
Loose	cpxA		protein homolog model	resistance-nodulation-cell division (RND) antibiotic efflux pump	aminoglycoside antibiotic, aminocoumarin antibiotic	antibiotic efflux	25.33	113.57
Loose	Escherichia coli marR mutant conferring antibiotic resistance		protein overexpression model	resistance-nodulation-cell division (RND) antibiotic efflux pump	fluoroquinolone antibiotic, cephalosporin, glycylcycline, penam, tetracycline antibiotic, rifamycin antibiotic, phenicol antibiotic, triclosan	antibiotic target alteration, antibiotic efflux	37.36	113.89
Loose	mecB		protein homolog model	methicillin resistant PBP2	penam	antibiotic target replacement	25.09	94.81
Loose	Escherichia coli EF-Tu mutants conferring resistance to Pulvomycin	R231V	protein variant model	elfamycin resistant EF-Tu	elfamycin antibiotic	antibiotic target alteration	29.71	219.56
Loose	macB		protein homolog model	ATP-binding cassette (ABC) antibiotic efflux pump	macrolide antibiotic	antibiotic efflux	35.59	35.25
Loose	tetB(46)		protein homolog model	ATP-binding cassette (ABC) antibiotic efflux pump	tetracycline antibiotic	antibiotic efflux	29.02	44.12
Loose	LlmA 23S ribosomal RNA methyltransferase		protein homolog model	Llm 23S ribosomal RNA methyltransferase	lincosamide antibiotic	antibiotic target alteration	31.21	255.4
Loose	tsnR		protein homolog model	non-erm 23S ribosomal RNA methyltransferase (A1067)	peptide antibiotic	antibiotic target alteration	28.57	90
Loose	vanHB		protein homolog model	vanH, glycopeptide resistance gene cluster	glycopeptide antibiotic	antibiotic target alteration	28.93	95.98
Loose	vanTG		protein homolog model	glycopeptide resistance gene cluster, vanT	glycopeptide antibiotic	antibiotic target alteration	31.34	49.86
Loose	Acinetobacter baumannii AbaF		protein homolog model	major facilitator superfamily (MFS) antibiotic efflux pump	fosfomycin	antibiotic efflux	32.7	116.08
Loose	bcrA		protein homolog model	ATP-binding cassette (ABC) antibiotic efflux pump	peptide antibiotic	antibiotic efflux	27.86	82.35
Loose	macB		protein homolog model	ATP-binding cassette (ABC) antibiotic efflux pump	macrolide antibiotic	antibiotic efflux	43.84	35.4
Loose	Staphylococcus aureus fusA with mutation conferring resistance to fusidic acid	H457Q	protein variant model	antibiotic resistant fusA	fusidic acid	antibiotic target alteration	28.11	76.33
Loose	FosC2		protein homolog model	fosC phosphotransferase family	fosfomycin	antibiotic inactivation	25.62	106.82
Loose	Staphylococcus aureus murA with mutation conferring resistance to fosfomycin	G257D, D278E, Q362R	protein variant model	antibiotic-resistant murA transferase	fosfomycin	antibiotic target alteration	50.48	100.95
Loose	vanHB		protein homolog model	vanH, glycopeptide resistance gene cluster	glycopeptide antibiotic	antibiotic target alteration	34.56	126.32
Loose	emrY		protein homolog model	major facilitator superfamily (MFS) antibiotic efflux pump	tetracycline antibiotic	antibiotic efflux	28.17	91.6
Loose	Mycobacterium tuberculosis kasA mutant conferring resistance to isoniazid	F413L	protein variant model	antibiotic resistant kasA	isoniazid	antibiotic target alteration	31.05	97.6
Loose	Thermus thermophilus uL3 mutations conferring resistance to pleuromutilin antibiotics	R144C	protein variant model	Ribosomal protein mutation conferring resistance to pleuromutilin antibiotics	pleuromutilin antibiotic	antibiotic target alteration	48.57	103.88
Loose	Enterococcus faecalis cls with mutation conferring resistance to daptomycin	H215R	protein variant model	daptomycin resistant cls	peptide antibiotic	antibiotic target alteration	34.35	102.29
Loose	Mycobacterium tuberculosis gidB mutation conferring resistance to streptomycin	A183E	protein variant model	antibiotic resistant gidB	aminoglycoside antibiotic	antibiotic target alteration	32.32	93.3
Loose	Clostridioides difficile gyrB conferring resistance to fluoroquinolones	V423F	protein variant model	fluoroquinolone resistant gyrB	fluoroquinolone antibiotic	antibiotic target alteration	37.97	99.22
Loose	Clostridioides difficile gyrB conferring resistance to fluoroquinolones	V423F	protein variant model	fluoroquinolone resistant gyrB	fluoroquinolone antibiotic	antibiotic target alteration	58.73	125.9
Loose	Mycolicibacterium smegmatis ndh with mutation conferring resistance to isoniazid	L100P	protein variant model	antibiotic resistant ndh	isoniazid	antibiotic target alteration	27.08	93.44
Loose	Escherichia coli fabI mutations conferring resistance to isoniazid and triclosan	F203A	protein variant model	antibiotic resistant fabI	isoniazid, triclosan	antibiotic target alteration	26.29	93.13
Loose	Mycobacterium tuberculosis thyA with mutation conferring resistance to para-aminosalicylic acid	H75N	protein variant model	aminosalicylate resistant thymidylate synthase	para-aminosalicylic acid	antibiotic target alteration	63.64	100.38
Loose	Escherichia coli soxS with mutation conferring antibiotic resistance		protein overexpression model	ATP-binding cassette (ABC) antibiotic efflux pump, major facilitator superfamily (MFS) antibiotic efflux pump, resistance-nodulation-cell division (RND) antibiotic efflux pump, General Bacterial Porin with reduced permeability to beta-lactams	fluoroquinolone antibiotic, monobactam, carbapenem, cephalosporin, glycylcycline, cephamycin, penam, tetracycline antibiotic, rifamycin antibiotic, phenicol antibiotic, triclosan, penem	antibiotic target alteration, antibiotic efflux, reduced permeability to antibiotic	31.94	235.51
Loose	MexS		protein overexpression model	resistance-nodulation-cell division (RND) antibiotic efflux pump	fluoroquinolone antibiotic, diaminopyrimidine antibiotic, phenicol antibiotic	antibiotic efflux	26.57	94.69

## Sheet: DSM_105984
CARD analysis of DSM 105984
RGI criteria	ARO Term	SNP	Detection	AMR	Drug	Resistance	% Identity of Matching Region	% Length of Reference Sequence
Loose	apmA		protein homolog model	amp acetyltransferase	aminoglycoside antibiotic	antibiotic inactivation	47.92	125.55
Loose	MexW		protein homolog model	resistance-nodulation-cell division (RND) antibiotic efflux pump	macrolide antibiotic, fluoroquinolone antibiotic, tetracycline antibiotic, acridine dye, phenicol antibiotic	antibiotic efflux	39.25	100
Loose	MexH		protein homolog model	resistance-nodulation-cell division (RND) antibiotic efflux pump	fluoroquinolone antibiotic, tetracycline antibiotic, acridine dye	antibiotic efflux	30.57	90.81
Loose	cmlv		protein homolog model	chloramphenicol phosphotransferase	phenicol antibiotic	antibiotic inactivation	28.03	93.81
Loose	optrA		protein homolog model	ABC-F ATP-binding cassette ribosomal protection protein	macrolide antibiotic, lincosamide antibiotic, streptogramin antibiotic, tetracycline antibiotic, oxazolidinone antibiotic, phenicol antibiotic, pleuromutilin antibiotic	antibiotic target protection	29.98	96.79
Loose	sul3		protein homolog model	sulfonamide resistant sul	sulfonamide antibiotic	antibiotic target replacement	39.85	104.56
Loose	vatH		protein homolog model	streptogramin vat acetyltransferase	streptogramin antibiotic	antibiotic inactivation	28.57	118.52
Loose	RanA		protein homolog model	ATP-binding cassette (ABC) antibiotic efflux pump		antibiotic efflux	30.32	86.43
Loose	Pseudomonas aeruginosa CpxR		protein homolog model	resistance-nodulation-cell division (RND) antibiotic efflux pump	macrolide antibiotic, fluoroquinolone antibiotic, monobactam, aminoglycoside antibiotic, carbapenem, cephalosporin, cephamycin, penam, tetracycline antibiotic, peptide antibiotic, aminocoumarin antibiotic, diaminopyrimidine antibiotic, sulfonamide antibiotic, phenicol antibiotic, penem	antibiotic efflux	42.04	101.33
Loose	cpxA		protein homolog model	resistance-nodulation-cell division (RND) antibiotic efflux pump	aminoglycoside antibiotic, aminocoumarin antibiotic	antibiotic efflux	33.04	96.72
Loose	hp1181		protein homolog model	major facilitator superfamily (MFS) antibiotic efflux pump	fluoroquinolone antibiotic, tetracycline antibiotic, nitroimidazole antibiotic	antibiotic efflux	28.24	92.33
Loose	tetB(P)		protein homolog model	tetracycline-resistant ribosomal protection protein	tetracycline antibiotic	antibiotic target protection	35.76	91.41
Loose	Escherichia coli acrR with mutation conferring multidrug antibiotic resistance		protein overexpression model	resistance-nodulation-cell division (RND) antibiotic efflux pump	fluoroquinolone antibiotic, cephalosporin, glycylcycline, penam, tetracycline antibiotic, rifamycin antibiotic, phenicol antibiotic, triclosan	antibiotic target alteration, antibiotic efflux	40.38	86.98
Loose	vanA		protein homolog model	glycopeptide resistance gene cluster, van ligase	glycopeptide antibiotic	antibiotic target alteration	26.24	338.19
Loose	msbA		protein homolog model	ATP-binding cassette (ABC) antibiotic efflux pump	nitroimidazole antibiotic	antibiotic efflux	28.15	161.17
Loose	msbA		protein homolog model	ATP-binding cassette (ABC) antibiotic efflux pump	nitroimidazole antibiotic	antibiotic efflux	27.95	43.13
Loose	arnA		protein homolog model	pmr phosphoethanolamine transferase	peptide antibiotic	antibiotic target alteration	32.32	29.31
Loose	baeS		protein homolog model	resistance-nodulation-cell division (RND) antibiotic efflux pump	aminoglycoside antibiotic, aminocoumarin antibiotic	antibiotic efflux	27.93	152.89
Loose	arnA		protein homolog model	pmr phosphoethanolamine transferase	peptide antibiotic	antibiotic target alteration	28.08	47.28
Loose	OmpA		protein homolog model	General Bacterial Porin with reduced permeability to beta-lactams	monobactam, carbapenem, cephalosporin, cephamycin, penam, penem	reduced permeability to antibiotic	36.21	57.75
Loose	bcrA		protein homolog model	ATP-binding cassette (ABC) antibiotic efflux pump	peptide antibiotic	antibiotic efflux	30.92	76.14
Loose	LptD		protein homolog model	ATP-binding cassette (ABC) antibiotic efflux pump		antibiotic efflux	27.16	104.09
Loose	bcr-1		protein homolog model	major facilitator superfamily (MFS) antibiotic efflux pump	bicyclomycin	antibiotic efflux	27.93	92.29
Loose	adeL		protein homolog model	resistance-nodulation-cell division (RND) antibiotic efflux pump	fluoroquinolone antibiotic, tetracycline antibiotic	antibiotic efflux	33.33	90.8
Loose	adeL		protein homolog model	resistance-nodulation-cell division (RND) antibiotic efflux pump	fluoroquinolone antibiotic, tetracycline antibiotic	antibiotic efflux	28.37	89.91
Loose	tetA(58)		protein homolog model	major facilitator superfamily (MFS) antibiotic efflux pump	tetracycline antibiotic	antibiotic efflux	26.87	86.01
Loose	YajC		protein homolog model	resistance-nodulation-cell division (RND) antibiotic efflux pump	fluoroquinolone antibiotic, cephalosporin, glycylcycline, penam, tetracycline antibiotic, rifamycin antibiotic, phenicol antibiotic, triclosan	antibiotic efflux	47.96	123.21
Loose	Staphylococcus aureus mupA conferring resistance to mupirocin		protein homolog model	antibiotic-resistant isoleucyl-tRNA synthetase (ileS)	mupirocin	antibiotic target alteration	28.89	83.98
Loose	MdtK		protein homolog model	multidrug and toxic compound extrusion (MATE) transporter	fluoroquinolone antibiotic	antibiotic efflux	24.03	94.94
Loose	Acinetobacter baumannii AbaQ		protein homolog model	major facilitator superfamily (MFS) antibiotic efflux pump	fluoroquinolone antibiotic	antibiotic efflux	42.96	100.23
Loose	Escherichia coli ampC1 beta-lactamase		protein homolog model	ampC-type beta-lactamase	cephalosporin, penam	antibiotic inactivation	36.48	88.02
Loose	macA		protein homolog model	ATP-binding cassette (ABC) antibiotic efflux pump	macrolide antibiotic	antibiotic efflux	35.44	102.55
Loose	macB		protein homolog model	ATP-binding cassette (ABC) antibiotic efflux pump	macrolide antibiotic	antibiotic efflux	49.61	101.24
Loose	vanHD		protein homolog model	vanH, glycopeptide resistance gene cluster	glycopeptide antibiotic	antibiotic target alteration	32.38	103.1
Loose	Planobispora rosea EF-Tu mutants conferring resistance to inhibitor GE2270A	G261S, G279A, V295C	protein variant model	elfamycin resistant EF-Tu	elfamycin antibiotic	antibiotic target alteration	23.37	150.38
Loose	bcr-1		protein homolog model	major facilitator superfamily (MFS) antibiotic efflux pump	bicyclomycin	antibiotic efflux	34.29	99.5
Loose	Escherichia coli acrR with mutation conferring multidrug antibiotic resistance		protein overexpression model	resistance-nodulation-cell division (RND) antibiotic efflux pump	fluoroquinolone antibiotic, cephalosporin, glycylcycline, penam, tetracycline antibiotic, rifamycin antibiotic, phenicol antibiotic, triclosan	antibiotic target alteration, antibiotic efflux	34.85	87.44
Loose	Staphylococcus aureus fusA with mutation conferring resistance to fusidic acid	V90I	protein variant model	antibiotic resistant fusA	fusidic acid	antibiotic target alteration	57.14	100.72
Loose	Escherichia coli EF-Tu mutants conferring resistance to Pulvomycin	R234F	protein variant model	elfamycin resistant EF-Tu	elfamycin antibiotic	antibiotic target alteration	81.77	96.82
Loose	Staphylococcus aureus mupB conferring resistance to mupirocin		protein homolog model	antibiotic-resistant isoleucyl-tRNA synthetase (ileS)	mupirocin	antibiotic target alteration	28.19	91.77
Loose	cdeA		protein homolog model	multidrug and toxic compound extrusion (MATE) transporter	fluoroquinolone antibiotic, acridine dye	antibiotic efflux	24.41	100.45
Loose	adeL		protein homolog model	resistance-nodulation-cell division (RND) antibiotic efflux pump	fluoroquinolone antibiotic, tetracycline antibiotic	antibiotic efflux	32.77	89.02
Loose	RanA		protein homolog model	ATP-binding cassette (ABC) antibiotic efflux pump		antibiotic efflux	25.94	97.67
Loose	ykkC		protein homolog model	small multidrug resistance (SMR) antibiotic efflux pump	aminoglycoside antibiotic, tetracycline antibiotic, phenicol antibiotic	antibiotic efflux	37.27	102.68
Loose	ykkD		protein homolog model	small multidrug resistance (SMR) antibiotic efflux pump	aminoglycoside antibiotic, tetracycline antibiotic, phenicol antibiotic	antibiotic efflux	41.18	105.71
Loose	TxR		protein homolog model	ATP-binding cassette (ABC) antibiotic efflux pump	tetracycline antibiotic	antibiotic efflux	26.87	144.34
Loose	Acinetobacter baumannii AbaF		protein homolog model	major facilitator superfamily (MFS) antibiotic efflux pump	fosfomycin	antibiotic efflux	27.12	105.13
Loose	tetB(60)		protein homolog model	ATP-binding cassette (ABC) antibiotic efflux pump	tetracycline antibiotic	antibiotic efflux	28.57	44.04
Loose	RanA		protein homolog model	ATP-binding cassette (ABC) antibiotic efflux pump		antibiotic efflux	33.33	132.56
Loose	tetA(58)		protein homolog model	major facilitator superfamily (MFS) antibiotic efflux pump	tetracycline antibiotic	antibiotic efflux	31.86	92.13
Loose	cpxA		protein homolog model	resistance-nodulation-cell division (RND) antibiotic efflux pump	aminoglycoside antibiotic, aminocoumarin antibiotic	antibiotic efflux	33.14	101.31
Loose	Pseudomonas aeruginosa CpxR		protein homolog model	resistance-nodulation-cell division (RND) antibiotic efflux pump	macrolide antibiotic, fluoroquinolone antibiotic, monobactam, aminoglycoside antibiotic, carbapenem, cephalosporin, cephamycin, penam, tetracycline antibiotic, peptide antibiotic, aminocoumarin antibiotic, diaminopyrimidine antibiotic, sulfonamide antibiotic, phenicol antibiotic, penem	antibiotic efflux	43.75	100.44
Loose	qacA		protein homolog model	major facilitator superfamily (MFS) antibiotic efflux pump	fluoroquinolone antibiotic	antibiotic efflux	27.69	78.21
Loose	cfrC		protein homolog model	Cfr 23S ribosomal RNA methyltransferase	lincosamide antibiotic, streptogramin antibiotic, oxazolidinone antibiotic, phenicol antibiotic	antibiotic target alteration	32.37	105.52
Loose	Klebsiella pneumoniae KpnG		protein homolog model	major facilitator superfamily (MFS) antibiotic efflux pump	macrolide antibiotic, fluoroquinolone antibiotic, aminoglycoside antibiotic, carbapenem, cephalosporin, penam, peptide antibiotic, penem	antibiotic efflux	34.88	108.46
Loose	Klebsiella pneumoniae KpnG		protein homolog model	major facilitator superfamily (MFS) antibiotic efflux pump	macrolide antibiotic, fluoroquinolone antibiotic, aminoglycoside antibiotic, carbapenem, cephalosporin, penam, peptide antibiotic, penem	antibiotic efflux	40	108.46
Loose	vanE		protein homolog model	glycopeptide resistance gene cluster, van ligase	glycopeptide antibiotic	antibiotic target alteration	29.25	87.22
Loose	PNGM-1		protein homolog model	PNGM beta-lactamase	carbapenem, cephalosporin, penam	antibiotic inactivation	23.72	72.28
Loose	emrY		protein homolog model	major facilitator superfamily (MFS) antibiotic efflux pump	tetracycline antibiotic	antibiotic efflux	28.17	91.6
Loose	vanHB		protein homolog model	vanH, glycopeptide resistance gene cluster	glycopeptide antibiotic	antibiotic target alteration	34.56	126.32
Loose	Staphylococcus aureus murA with mutation conferring resistance to fosfomycin	G257D, D278E, Q362R	protein variant model	antibiotic-resistant murA transferase	fosfomycin	antibiotic target alteration	50.48	100.95
Loose	FosC2		protein homolog model	fosC phosphotransferase family	fosfomycin	antibiotic inactivation	25.62	106.82
Loose	ParR		protein homolog model	resistance-nodulation-cell division (RND) antibiotic efflux pump, Outer Membrane Porin (Opr)	macrolide antibiotic, fluoroquinolone antibiotic, monobactam, aminoglycoside antibiotic, carbapenem, cephalosporin, cephamycin, penam, tetracycline antibiotic, acridine dye, phenicol antibiotic, penem	antibiotic efflux, reduced permeability to antibiotic	52.73	96.17
Loose	ParS		protein homolog model	resistance-nodulation-cell division (RND) antibiotic efflux pump, Outer Membrane Porin (Opr)	macrolide antibiotic, fluoroquinolone antibiotic, monobactam, aminoglycoside antibiotic, carbapenem, cephalosporin, cephamycin, penam, tetracycline antibiotic, acridine dye, phenicol antibiotic, penem	antibiotic efflux, reduced permeability to antibiotic	32.26	103.97
Loose	dfrI		protein homolog model	trimethoprim resistant dihydrofolate reductase dfr	diaminopyrimidine antibiotic	antibiotic target replacement	56.63	90.05
Loose	TaeA		protein homolog model	ATP-binding cassette (ABC) antibiotic efflux pump	pleuromutilin antibiotic	antibiotic efflux	25.82	32.56
Loose	NmcR		protein homolog model	NmcA beta-lactamase	carbapenem, cephalosporin, cephamycin, penam	antibiotic inactivation	26.9	103.05
Loose	Acinetobacter baumannii AbaF		protein homolog model	major facilitator superfamily (MFS) antibiotic efflux pump	fosfomycin	antibiotic efflux	26.37	102.33
Loose	RanA		protein homolog model	ATP-binding cassette (ABC) antibiotic efflux pump		antibiotic efflux	30.05	93.8
Loose	OprM		protein homolog model	resistance-nodulation-cell division (RND) antibiotic efflux pump	macrolide antibiotic, fluoroquinolone antibiotic, monobactam, aminoglycoside antibiotic, carbapenem, cephalosporin, cephamycin, penam, tetracycline antibiotic, peptide antibiotic, acridine dye, aminocoumarin antibiotic, diaminopyrimidine antibiotic, sulfonamide antibiotic, phenicol antibiotic, penem	antibiotic efflux	43.45	98.56
Loose	tet(52)		protein homolog model	tetracycline inactivation enzyme	tetracycline antibiotic	antibiotic inactivation	23.85	99.74
Loose	abeM		protein homolog model	multidrug and toxic compound extrusion (MATE) transporter	fluoroquinolone antibiotic, acridine dye, triclosan	antibiotic efflux	35.15	100.89
Loose	bcrA		protein homolog model	ATP-binding cassette (ABC) antibiotic efflux pump	peptide antibiotic	antibiotic efflux	26.52	88.24
Loose	evgS		protein homolog model	major facilitator superfamily (MFS) antibiotic efflux pump, resistance-nodulation-cell division (RND) antibiotic efflux pump	macrolide antibiotic, fluoroquinolone antibiotic, penam, tetracycline antibiotic	antibiotic efflux	25	65.08
Loose	Mycobacterium tuberculosis rpoB mutants conferring resistance to rifampicin	H526S, D516G, L511R, Q517H	protein variant model	rifamycin-resistant beta-subunit of RNA polymerase (rpoB)	rifamycin antibiotic	antibiotic target alteration, antibiotic target replacement	57.02	117.06
Loose	Escherichia coli EF-Tu mutants conferring resistance to Pulvomycin	R234F	protein variant model	elfamycin resistant EF-Tu	elfamycin antibiotic	antibiotic target alteration	81.52	96.82
Loose	tet(35)		protein homolog model	ATP-binding cassette (ABC) antibiotic efflux pump	tetracycline antibiotic	antibiotic efflux	23.68	130.35
Loose	TxR		protein homolog model	ATP-binding cassette (ABC) antibiotic efflux pump	tetracycline antibiotic	antibiotic efflux	40.5	169.81
Loose	golS		protein homolog model	resistance-nodulation-cell division (RND) antibiotic efflux pump	monobactam, carbapenem, cephalosporin, cephamycin, penam, phenicol antibiotic, penem	antibiotic efflux	29.55	92.21
Loose	farA		protein homolog model	major facilitator superfamily (MFS) antibiotic efflux pump	antibacterial free fatty acids	antibiotic efflux	26.56	85.42
Loose	vanRF		protein homolog model	glycopeptide resistance gene cluster, vanR	glycopeptide antibiotic	antibiotic target alteration	33.62	704.76
Loose	adeR		protein homolog model	resistance-nodulation-cell division (RND) antibiotic efflux pump	glycylcycline, tetracycline antibiotic	antibiotic efflux	34.29	49.8
Loose	poxtA		protein homolog model	ABC-F ATP-binding cassette ribosomal protection protein	macrolide antibiotic, lincosamide antibiotic, streptogramin antibiotic, tetracycline antibiotic, oxazolidinone antibiotic, phenicol antibiotic, pleuromutilin antibiotic	antibiotic target protection	27.27	49.26
Loose	efrA		protein homolog model	ATP-binding cassette (ABC) antibiotic efflux pump	macrolide antibiotic, fluoroquinolone antibiotic, rifamycin antibiotic	antibiotic efflux	28.57	125.39
Loose	mtrA		protein homolog model	resistance-nodulation-cell division (RND) antibiotic efflux pump	macrolide antibiotic, penam	antibiotic efflux	38.39	100.88
Loose	arlS		protein homolog model	major facilitator superfamily (MFS) antibiotic efflux pump	fluoroquinolone antibiotic, acridine dye	antibiotic efflux	27.15	94.9
Loose	RanA		protein homolog model	ATP-binding cassette (ABC) antibiotic efflux pump		antibiotic efflux	28.46	99.22
Loose	Escherichia coli acrA		protein homolog model	resistance-nodulation-cell division (RND) antibiotic efflux pump	fluoroquinolone antibiotic, cephalosporin, glycylcycline, penam, tetracycline antibiotic, rifamycin antibiotic, phenicol antibiotic, triclosan	antibiotic efflux	46.43	100
Loose	acrB		protein homolog model	resistance-nodulation-cell division (RND) antibiotic efflux pump	fluoroquinolone antibiotic, cephalosporin, glycylcycline, penam, tetracycline antibiotic, rifamycin antibiotic, phenicol antibiotic, triclosan	antibiotic efflux	53.37	101.24
Loose	oleC		protein homolog model	ATP-binding cassette (ABC) antibiotic efflux pump	macrolide antibiotic	antibiotic efflux	33.48	73.85
Loose	OmpA		protein homolog model	General Bacterial Porin with reduced permeability to beta-lactams	monobactam, carbapenem, cephalosporin, cephamycin, penam, penem	reduced permeability to antibiotic	34.88	45.99
Loose	msbA		protein homolog model	ATP-binding cassette (ABC) antibiotic efflux pump	nitroimidazole antibiotic	antibiotic efflux	40.1	100.17
Loose	OmpA		protein homolog model	General Bacterial Porin with reduced permeability to beta-lactams	monobactam, carbapenem, cephalosporin, cephamycin, penam, penem	reduced permeability to antibiotic	26.79	46.26
Loose	LpsB		protein homolog model	Intrinsic peptide antibiotic resistant Lps	peptide antibiotic	reduced permeability to antibiotic	41.88	99.18
Loose	RanB		protein homolog model	ATP-binding cassette (ABC) antibiotic efflux pump		antibiotic efflux	27.53	147.04
Loose	RanA		protein homolog model	ATP-binding cassette (ABC) antibiotic efflux pump		antibiotic efflux	32.55	101.16
Loose	PmrF		protein homolog model	pmr phosphoethanolamine transferase	peptide antibiotic	antibiotic target alteration	32.29	78.26
Loose	LpsB		protein homolog model	Intrinsic peptide antibiotic resistant Lps	peptide antibiotic	reduced permeability to antibiotic	23.9	96.99
Loose	vatF		protein homolog model	streptogramin vat acetyltransferase	streptogramin antibiotic	antibiotic inactivation	32.73	88.69
Loose	PmrF		protein homolog model	pmr phosphoethanolamine transferase	peptide antibiotic	antibiotic target alteration	32.69	97.2
Loose	Burkholderia pseudomallei Omp38		protein homolog model	General Bacterial Porin with reduced permeability to beta-lactams	monobactam, carbapenem, cephalosporin, cephamycin, penam, penem	reduced permeability to antibiotic	26.96	104.01
Loose	novA		protein homolog model	ATP-binding cassette (ABC) antibiotic efflux pump	aminocoumarin antibiotic	antibiotic efflux	28.06	98.7
Loose	mtrA		protein homolog model	resistance-nodulation-cell division (RND) antibiotic efflux pump	macrolide antibiotic, penam	antibiotic efflux	34.23	53.95
Loose	RanA		protein homolog model	ATP-binding cassette (ABC) antibiotic efflux pump		antibiotic efflux	36.29	101.94
Loose	RanB		protein homolog model	ATP-binding cassette (ABC) antibiotic efflux pump		antibiotic efflux	25.4	101.98
Loose	RanA		protein homolog model	ATP-binding cassette (ABC) antibiotic efflux pump		antibiotic efflux	34.74	147.29
Loose	macB		protein homolog model	ATP-binding cassette (ABC) antibiotic efflux pump	macrolide antibiotic	antibiotic efflux	37.5	37.42
Loose	rphB		protein homolog model	rifampin phosphotransferase	rifamycin antibiotic	antibiotic inactivation	43.21	94.91
Loose	tetX		protein homolog model	tetracycline inactivation enzyme	glycylcycline, tetracycline antibiotic	antibiotic inactivation	42.86	87.11
Loose	macB		protein homolog model	ATP-binding cassette (ABC) antibiotic efflux pump	macrolide antibiotic	antibiotic efflux	36.52	52.95
Loose	mecI		protein homolog model	methicillin resistant PBP2	penam	antibiotic target replacement	26.5	120.33
Loose	Staphylococcus aureus mupB conferring resistance to mupirocin		protein homolog model	antibiotic-resistant isoleucyl-tRNA synthetase (ileS)	mupirocin	antibiotic target alteration	21.47	88.77
Loose	ErmB		protein homolog model	Erm 23S ribosomal RNA methyltransferase	macrolide antibiotic, lincosamide antibiotic, streptogramin antibiotic	antibiotic target alteration	29.03	115.32
Loose	otr(A)		protein homolog model	tetracycline-resistant ribosomal protection protein	tetracycline antibiotic	antibiotic target protection	43.66	91.55
Loose	ErmD		protein homolog model	Erm 23S ribosomal RNA methyltransferase	macrolide antibiotic, lincosamide antibiotic, streptogramin antibiotic	antibiotic target alteration	30	155.4
Loose	TaeA		protein homolog model	ATP-binding cassette (ABC) antibiotic efflux pump	pleuromutilin antibiotic	antibiotic efflux	34.21	98.92
Loose	macB		protein homolog model	ATP-binding cassette (ABC) antibiotic efflux pump	macrolide antibiotic	antibiotic efflux	37.19	40.06
Loose	lsaC		protein homolog model	ABC-F ATP-binding cassette ribosomal protection protein	macrolide antibiotic, lincosamide antibiotic, streptogramin antibiotic, tetracycline antibiotic, oxazolidinone antibiotic, phenicol antibiotic, pleuromutilin antibiotic	antibiotic target protection	28	44.51
Loose	vatF		protein homolog model	streptogramin vat acetyltransferase	streptogramin antibiotic	antibiotic inactivation	47.17	89.59
Loose	vanF		protein homolog model	glycopeptide resistance gene cluster, van ligase	glycopeptide antibiotic	antibiotic target alteration	25.25	312.54
Loose	ErmF		protein homolog model	Erm 23S ribosomal RNA methyltransferase	macrolide antibiotic, lincosamide antibiotic, streptogramin antibiotic	antibiotic target alteration	28.21	83.08
Loose	Acinetobacter baumannii AbaF		protein homolog model	major facilitator superfamily (MFS) antibiotic efflux pump	fosfomycin	antibiotic efflux	23.66	98.14
Loose	GOB-16		protein homolog model	GOB beta-lactamase	carbapenem, cephalosporin, penam	antibiotic inactivation	26.71	77.24
Loose	abeS		protein homolog model	small multidrug resistance (SMR) antibiotic efflux pump	macrolide antibiotic, aminocoumarin antibiotic	antibiotic efflux	34.02	95.41
Loose	abeS		protein homolog model	small multidrug resistance (SMR) antibiotic efflux pump	macrolide antibiotic, aminocoumarin antibiotic	antibiotic efflux	34.74	109.17
Loose	CRP		protein homolog model	resistance-nodulation-cell division (RND) antibiotic efflux pump	macrolide antibiotic, fluoroquinolone antibiotic, penam	antibiotic efflux	22.58	111.9
Loose	vanRF		protein homolog model	glycopeptide resistance gene cluster, vanR	glycopeptide antibiotic	antibiotic target alteration	37.07	51.52
Loose	vanRG		protein homolog model	glycopeptide resistance gene cluster, vanR	glycopeptide antibiotic	antibiotic target alteration	28.69	54.47
Loose	bcrA		protein homolog model	ATP-binding cassette (ABC) antibiotic efflux pump	peptide antibiotic	antibiotic efflux	37.12	296.73
Loose	farA		protein homolog model	major facilitator superfamily (MFS) antibiotic efflux pump	antibacterial free fatty acids	antibiotic efflux	24.48	92.97
Loose	TaeA		protein homolog model	ATP-binding cassette (ABC) antibiotic efflux pump	pleuromutilin antibiotic	antibiotic efflux	38.71	85.65
Loose	Escherichia coli marR mutant conferring antibiotic resistance		protein overexpression model	resistance-nodulation-cell division (RND) antibiotic efflux pump	fluoroquinolone antibiotic, cephalosporin, glycylcycline, penam, tetracycline antibiotic, rifamycin antibiotic, phenicol antibiotic, triclosan	antibiotic target alteration, antibiotic efflux	37.36	113.89
Loose	cpxA		protein homolog model	resistance-nodulation-cell division (RND) antibiotic efflux pump	aminoglycoside antibiotic, aminocoumarin antibiotic	antibiotic efflux	25.33	113.57
Loose	TxR		protein homolog model	ATP-binding cassette (ABC) antibiotic efflux pump	tetracycline antibiotic	antibiotic efflux	42.97	145.6
Loose	cdeA		protein homolog model	multidrug and toxic compound extrusion (MATE) transporter	fluoroquinolone antibiotic, acridine dye	antibiotic efflux	25.12	103.17
Loose	evgA		protein homolog model	major facilitator superfamily (MFS) antibiotic efflux pump, resistance-nodulation-cell division (RND) antibiotic efflux pump	macrolide antibiotic, fluoroquinolone antibiotic, penam, tetracycline antibiotic	antibiotic efflux	25	95.59
Loose	vanXA		protein homolog model	vanX, glycopeptide resistance gene cluster	glycopeptide antibiotic	antibiotic target alteration	32.37	91.58
Loose	mecB		protein homolog model	methicillin resistant PBP2	penam	antibiotic target replacement	25.09	94.81
Loose	vanTG		protein homolog model	glycopeptide resistance gene cluster, vanT	glycopeptide antibiotic	antibiotic target alteration	31.34	49.86
Loose	vanHB		protein homolog model	vanH, glycopeptide resistance gene cluster	glycopeptide antibiotic	antibiotic target alteration	28.93	95.98
Loose	tsnR		protein homolog model	non-erm 23S ribosomal RNA methyltransferase (A1067)	peptide antibiotic	antibiotic target alteration	28.57	90
Loose	LlmA 23S ribosomal RNA methyltransferase		protein homolog model	Llm 23S ribosomal RNA methyltransferase	lincosamide antibiotic	antibiotic target alteration	31.21	255.4
Loose	tetB(46)		protein homolog model	ATP-binding cassette (ABC) antibiotic efflux pump	tetracycline antibiotic	antibiotic efflux	29.02	44.12
Loose	macB		protein homolog model	ATP-binding cassette (ABC) antibiotic efflux pump	macrolide antibiotic	antibiotic efflux	35.59	35.25
Loose	Escherichia coli EF-Tu mutants conferring resistance to Pulvomycin	R231V	protein variant model	elfamycin resistant EF-Tu	elfamycin antibiotic	antibiotic target alteration	29.71	219.56
Loose	Acinetobacter baumannii AbaF		protein homolog model	major facilitator superfamily (MFS) antibiotic efflux pump	fosfomycin	antibiotic efflux	32.7	116.08
Loose	bcrA		protein homolog model	ATP-binding cassette (ABC) antibiotic efflux pump	peptide antibiotic	antibiotic efflux	27.86	82.35
Loose	macB		protein homolog model	ATP-binding cassette (ABC) antibiotic efflux pump	macrolide antibiotic	antibiotic efflux	43.84	35.4
Loose	Staphylococcus aureus fusA with mutation conferring resistance to fusidic acid	H457Q	protein variant model	antibiotic resistant fusA	fusidic acid	antibiotic target alteration	28.11	76.33
Loose	Thermus thermophilus uL3 mutations conferring resistance to pleuromutilin antibiotics	R144C	protein variant model	Ribosomal protein mutation conferring resistance to pleuromutilin antibiotics	pleuromutilin antibiotic	antibiotic target alteration	48.57	103.88
Loose	Mycobacterium tuberculosis kasA mutant conferring resistance to isoniazid	F413L	protein variant model	antibiotic resistant kasA	isoniazid	antibiotic target alteration	31.05	97.6
Loose	Mycobacterium tuberculosis thyA with mutation conferring resistance to para-aminosalicylic acid	H75N	protein variant model	aminosalicylate resistant thymidylate synthase	para-aminosalicylic acid	antibiotic target alteration	63.64	100.38
Loose	Mycobacterium tuberculosis gidB mutation conferring resistance to streptomycin	A183E	protein variant model	antibiotic resistant gidB	aminoglycoside antibiotic	antibiotic target alteration	32.32	93.3
Loose	Enterococcus faecalis cls with mutation conferring resistance to daptomycin	H215R	protein variant model	daptomycin resistant cls	peptide antibiotic	antibiotic target alteration	34.35	102.29
Loose	Clostridioides difficile gyrB conferring resistance to fluoroquinolones	V423F	protein variant model	fluoroquinolone resistant gyrB	fluoroquinolone antibiotic	antibiotic target alteration	37.97	99.22
Loose	Clostridioides difficile gyrB conferring resistance to fluoroquinolones	V423F	protein variant model	fluoroquinolone resistant gyrB	fluoroquinolone antibiotic	antibiotic target alteration	58.73	125.9
Loose	Mycolicibacterium smegmatis ndh with mutation conferring resistance to isoniazid	L100P	protein variant model	antibiotic resistant ndh	isoniazid	antibiotic target alteration	27.08	93.44
Loose	Escherichia coli fabI mutations conferring resistance to isoniazid and triclosan	F203A	protein variant model	antibiotic resistant fabI	isoniazid, triclosan	antibiotic target alteration	26.29	93.13
Loose	Escherichia coli soxS with mutation conferring antibiotic resistance		protein overexpression model	ATP-binding cassette (ABC) antibiotic efflux pump, major facilitator superfamily (MFS) antibiotic efflux pump, resistance-nodulation-cell division (RND) antibiotic efflux pump, General Bacterial Porin with reduced permeability to beta-lactams	fluoroquinolone antibiotic, monobactam, carbapenem, cephalosporin, glycylcycline, cephamycin, penam, tetracycline antibiotic, rifamycin antibiotic, phenicol antibiotic, triclosan, penem	antibiotic target alteration, antibiotic efflux, reduced permeability to antibiotic	31.94	235.51
Loose	MexS		protein overexpression model	resistance-nodulation-cell division (RND) antibiotic efflux pump	fluoroquinolone antibiotic, diaminopyrimidine antibiotic, phenicol antibiotic	antibiotic efflux	26.57	94.69

## Sheet: DSM_106597
CARD analysis of DSM 106597
RGI criteria	ARO Term	SNP	Detection	AMR	Drug	Resistance	% Identity of Matching Region	% Length of Reference Sequence
Loose	apmA		protein homolog model	amp acetyltransferase	aminoglycoside antibiotic	antibiotic inactivation	47.92	125.55
Loose	MexW		protein homolog model	resistance-nodulation-cell division (RND) antibiotic efflux pump	macrolide antibiotic, fluoroquinolone antibiotic, tetracycline antibiotic, acridine dye, phenicol antibiotic	antibiotic efflux	39.25	100
Loose	MexH		protein homolog model	resistance-nodulation-cell division (RND) antibiotic efflux pump	fluoroquinolone antibiotic, tetracycline antibiotic, acridine dye	antibiotic efflux	30.57	90.81
Loose	cmlv		protein homolog model	chloramphenicol phosphotransferase	phenicol antibiotic	antibiotic inactivation	28.03	93.81
Loose	optrA		protein homolog model	ABC-F ATP-binding cassette ribosomal protection protein	macrolide antibiotic, lincosamide antibiotic, streptogramin antibiotic, tetracycline antibiotic, oxazolidinone antibiotic, phenicol antibiotic, pleuromutilin antibiotic	antibiotic target protection	29.98	96.79
Loose	sul3		protein homolog model	sulfonamide resistant sul	sulfonamide antibiotic	antibiotic target replacement	39.85	104.56
Loose	vatH		protein homolog model	streptogramin vat acetyltransferase	streptogramin antibiotic	antibiotic inactivation	28.57	118.52
Loose	RanA		protein homolog model	ATP-binding cassette (ABC) antibiotic efflux pump		antibiotic efflux	30.32	86.43
Loose	Pseudomonas aeruginosa CpxR		protein homolog model	resistance-nodulation-cell division (RND) antibiotic efflux pump	macrolide antibiotic, fluoroquinolone antibiotic, monobactam, aminoglycoside antibiotic, carbapenem, cephalosporin, cephamycin, penam, tetracycline antibiotic, peptide antibiotic, aminocoumarin antibiotic, diaminopyrimidine antibiotic, sulfonamide antibiotic, phenicol antibiotic, penem	antibiotic efflux	42.04	101.33
Loose	cpxA		protein homolog model	resistance-nodulation-cell division (RND) antibiotic efflux pump	aminoglycoside antibiotic, aminocoumarin antibiotic	antibiotic efflux	33.04	96.72
Loose	hp1181		protein homolog model	major facilitator superfamily (MFS) antibiotic efflux pump	fluoroquinolone antibiotic, tetracycline antibiotic, nitroimidazole antibiotic	antibiotic efflux	28.24	92.33
Loose	tetB(P)		protein homolog model	tetracycline-resistant ribosomal protection protein	tetracycline antibiotic	antibiotic target protection	35.76	91.41
Loose	Escherichia coli acrR with mutation conferring multidrug antibiotic resistance		protein overexpression model	resistance-nodulation-cell division (RND) antibiotic efflux pump	fluoroquinolone antibiotic, cephalosporin, glycylcycline, penam, tetracycline antibiotic, rifamycin antibiotic, phenicol antibiotic, triclosan	antibiotic target alteration, antibiotic efflux	40.38	86.98
Loose	vanA		protein homolog model	glycopeptide resistance gene cluster, van ligase	glycopeptide antibiotic	antibiotic target alteration	26.24	338.19
Loose	msbA		protein homolog model	ATP-binding cassette (ABC) antibiotic efflux pump	nitroimidazole antibiotic	antibiotic efflux	28.15	161.17
Loose	msbA		protein homolog model	ATP-binding cassette (ABC) antibiotic efflux pump	nitroimidazole antibiotic	antibiotic efflux	27.95	43.13
Loose	arnA		protein homolog model	pmr phosphoethanolamine transferase	peptide antibiotic	antibiotic target alteration	32.32	29.31
Loose	baeS		protein homolog model	resistance-nodulation-cell division (RND) antibiotic efflux pump	aminoglycoside antibiotic, aminocoumarin antibiotic	antibiotic efflux	27.93	152.89
Loose	arnA		protein homolog model	pmr phosphoethanolamine transferase	peptide antibiotic	antibiotic target alteration	28.08	47.28
Loose	OmpA		protein homolog model	General Bacterial Porin with reduced permeability to beta-lactams	monobactam, carbapenem, cephalosporin, cephamycin, penam, penem	reduced permeability to antibiotic	36.21	57.75
Loose	bcrA		protein homolog model	ATP-binding cassette (ABC) antibiotic efflux pump	peptide antibiotic	antibiotic efflux	30.92	76.14
Loose	LptD		protein homolog model	ATP-binding cassette (ABC) antibiotic efflux pump		antibiotic efflux	27.16	104.09
Loose	bcr-1		protein homolog model	major facilitator superfamily (MFS) antibiotic efflux pump	bicyclomycin	antibiotic efflux	27.93	92.29
Loose	adeL		protein homolog model	resistance-nodulation-cell division (RND) antibiotic efflux pump	fluoroquinolone antibiotic, tetracycline antibiotic	antibiotic efflux	33.33	90.8
Loose	adeL		protein homolog model	resistance-nodulation-cell division (RND) antibiotic efflux pump	fluoroquinolone antibiotic, tetracycline antibiotic	antibiotic efflux	28.37	89.91
Loose	tetA(58)		protein homolog model	major facilitator superfamily (MFS) antibiotic efflux pump	tetracycline antibiotic	antibiotic efflux	26.87	86.01
Loose	YajC		protein homolog model	resistance-nodulation-cell division (RND) antibiotic efflux pump	fluoroquinolone antibiotic, cephalosporin, glycylcycline, penam, tetracycline antibiotic, rifamycin antibiotic, phenicol antibiotic, triclosan	antibiotic efflux	47.96	123.21
Loose	Staphylococcus aureus mupA conferring resistance to mupirocin		protein homolog model	antibiotic-resistant isoleucyl-tRNA synthetase (ileS)	mupirocin	antibiotic target alteration	28.89	83.98
Loose	MdtK		protein homolog model	multidrug and toxic compound extrusion (MATE) transporter	fluoroquinolone antibiotic	antibiotic efflux	24.03	94.94
Loose	Acinetobacter baumannii AbaQ		protein homolog model	major facilitator superfamily (MFS) antibiotic efflux pump	fluoroquinolone antibiotic	antibiotic efflux	42.96	100.23
Loose	Escherichia coli ampC1 beta-lactamase		protein homolog model	ampC-type beta-lactamase	cephalosporin, penam	antibiotic inactivation	36.48	88.02
Loose	macA		protein homolog model	ATP-binding cassette (ABC) antibiotic efflux pump	macrolide antibiotic	antibiotic efflux	35.44	102.55
Loose	macB		protein homolog model	ATP-binding cassette (ABC) antibiotic efflux pump	macrolide antibiotic	antibiotic efflux	49.61	101.24
Loose	vanHD		protein homolog model	vanH, glycopeptide resistance gene cluster	glycopeptide antibiotic	antibiotic target alteration	32.38	103.1
Loose	FosC2		protein homolog model	fosC phosphotransferase family	fosfomycin	antibiotic inactivation	25.62	106.82
Loose	Staphylococcus aureus murA with mutation conferring resistance to fosfomycin	G257D, D278E, Q362R	protein variant model	antibiotic-resistant murA transferase	fosfomycin	antibiotic target alteration	50.48	100.95
Loose	vanHB		protein homolog model	vanH, glycopeptide resistance gene cluster	glycopeptide antibiotic	antibiotic target alteration	34.56	126.32
Loose	emrY		protein homolog model	major facilitator superfamily (MFS) antibiotic efflux pump	tetracycline antibiotic	antibiotic efflux	28.17	91.6
Loose	PNGM-1		protein homolog model	PNGM beta-lactamase	carbapenem, cephalosporin, penam	antibiotic inactivation	23.72	72.28
Loose	vanE		protein homolog model	glycopeptide resistance gene cluster, van ligase	glycopeptide antibiotic	antibiotic target alteration	29.25	87.22
Loose	Klebsiella pneumoniae KpnG		protein homolog model	major facilitator superfamily (MFS) antibiotic efflux pump	macrolide antibiotic, fluoroquinolone antibiotic, aminoglycoside antibiotic, carbapenem, cephalosporin, penam, peptide antibiotic, penem	antibiotic efflux	40	108.46
Loose	Klebsiella pneumoniae KpnG		protein homolog model	major facilitator superfamily (MFS) antibiotic efflux pump	macrolide antibiotic, fluoroquinolone antibiotic, aminoglycoside antibiotic, carbapenem, cephalosporin, penam, peptide antibiotic, penem	antibiotic efflux	34.88	108.46
Loose	cfrC		protein homolog model	Cfr 23S ribosomal RNA methyltransferase	lincosamide antibiotic, streptogramin antibiotic, oxazolidinone antibiotic, phenicol antibiotic	antibiotic target alteration	32.37	105.52
Loose	qacA		protein homolog model	major facilitator superfamily (MFS) antibiotic efflux pump	fluoroquinolone antibiotic	antibiotic efflux	27.69	78.21
Loose	Pseudomonas aeruginosa CpxR		protein homolog model	resistance-nodulation-cell division (RND) antibiotic efflux pump	macrolide antibiotic, fluoroquinolone antibiotic, monobactam, aminoglycoside antibiotic, carbapenem, cephalosporin, cephamycin, penam, tetracycline antibiotic, peptide antibiotic, aminocoumarin antibiotic, diaminopyrimidine antibiotic, sulfonamide antibiotic, phenicol antibiotic, penem	antibiotic efflux	43.75	100.44
Loose	cpxA		protein homolog model	resistance-nodulation-cell division (RND) antibiotic efflux pump	aminoglycoside antibiotic, aminocoumarin antibiotic	antibiotic efflux	33.14	101.31
Loose	tetA(58)		protein homolog model	major facilitator superfamily (MFS) antibiotic efflux pump	tetracycline antibiotic	antibiotic efflux	31.86	92.13
Loose	RanA		protein homolog model	ATP-binding cassette (ABC) antibiotic efflux pump		antibiotic efflux	33.33	132.56
Loose	tetB(60)		protein homolog model	ATP-binding cassette (ABC) antibiotic efflux pump	tetracycline antibiotic	antibiotic efflux	28.57	44.04
Loose	Acinetobacter baumannii AbaF		protein homolog model	major facilitator superfamily (MFS) antibiotic efflux pump	fosfomycin	antibiotic efflux	27.12	105.13
Loose	TxR		protein homolog model	ATP-binding cassette (ABC) antibiotic efflux pump	tetracycline antibiotic	antibiotic efflux	26.87	144.34
Loose	ykkD		protein homolog model	small multidrug resistance (SMR) antibiotic efflux pump	aminoglycoside antibiotic, tetracycline antibiotic, phenicol antibiotic	antibiotic efflux	41.18	105.71
Loose	ykkC		protein homolog model	small multidrug resistance (SMR) antibiotic efflux pump	aminoglycoside antibiotic, tetracycline antibiotic, phenicol antibiotic	antibiotic efflux	37.27	102.68
Loose	RanA		protein homolog model	ATP-binding cassette (ABC) antibiotic efflux pump		antibiotic efflux	25.94	97.67
Loose	adeL		protein homolog model	resistance-nodulation-cell division (RND) antibiotic efflux pump	fluoroquinolone antibiotic, tetracycline antibiotic	antibiotic efflux	32.77	89.02
Loose	cdeA		protein homolog model	multidrug and toxic compound extrusion (MATE) transporter	fluoroquinolone antibiotic, acridine dye	antibiotic efflux	24.41	100.45
Loose	Staphylococcus aureus mupB conferring resistance to mupirocin		protein homolog model	antibiotic-resistant isoleucyl-tRNA synthetase (ileS)	mupirocin	antibiotic target alteration	28.19	91.77
Loose	Escherichia coli EF-Tu mutants conferring resistance to Pulvomycin	R234F	protein variant model	elfamycin resistant EF-Tu	elfamycin antibiotic	antibiotic target alteration	81.77	96.82
Loose	Staphylococcus aureus fusA with mutation conferring resistance to fusidic acid	V90I	protein variant model	antibiotic resistant fusA	fusidic acid	antibiotic target alteration	57.14	100.72
Loose	Escherichia coli acrR with mutation conferring multidrug antibiotic resistance		protein overexpression model	resistance-nodulation-cell division (RND) antibiotic efflux pump	fluoroquinolone antibiotic, cephalosporin, glycylcycline, penam, tetracycline antibiotic, rifamycin antibiotic, phenicol antibiotic, triclosan	antibiotic target alteration, antibiotic efflux	34.85	87.44
Loose	bcr-1		protein homolog model	major facilitator superfamily (MFS) antibiotic efflux pump	bicyclomycin	antibiotic efflux	34.29	99.5
Loose	Planobispora rosea EF-Tu mutants conferring resistance to inhibitor GE2270A	G261S, G279A, V295C	protein variant model	elfamycin resistant EF-Tu	elfamycin antibiotic	antibiotic target alteration	23.37	150.38
Loose	ParR		protein homolog model	resistance-nodulation-cell division (RND) antibiotic efflux pump, Outer Membrane Porin (Opr)	macrolide antibiotic, fluoroquinolone antibiotic, monobactam, aminoglycoside antibiotic, carbapenem, cephalosporin, cephamycin, penam, tetracycline antibiotic, acridine dye, phenicol antibiotic, penem	antibiotic efflux, reduced permeability to antibiotic	52.73	96.17
Loose	ParS		protein homolog model	resistance-nodulation-cell division (RND) antibiotic efflux pump, Outer Membrane Porin (Opr)	macrolide antibiotic, fluoroquinolone antibiotic, monobactam, aminoglycoside antibiotic, carbapenem, cephalosporin, cephamycin, penam, tetracycline antibiotic, acridine dye, phenicol antibiotic, penem	antibiotic efflux, reduced permeability to antibiotic	32.26	103.97
Loose	dfrI		protein homolog model	trimethoprim resistant dihydrofolate reductase dfr	diaminopyrimidine antibiotic	antibiotic target replacement	56.63	90.05
Loose	TaeA		protein homolog model	ATP-binding cassette (ABC) antibiotic efflux pump	pleuromutilin antibiotic	antibiotic efflux	25.82	32.56
Loose	NmcR		protein homolog model	NmcA beta-lactamase	carbapenem, cephalosporin, cephamycin, penam	antibiotic inactivation	26.9	103.05
Loose	Acinetobacter baumannii AbaF		protein homolog model	major facilitator superfamily (MFS) antibiotic efflux pump	fosfomycin	antibiotic efflux	26.37	102.33
Loose	RanA		protein homolog model	ATP-binding cassette (ABC) antibiotic efflux pump		antibiotic efflux	30.05	93.8
Loose	OprM		protein homolog model	resistance-nodulation-cell division (RND) antibiotic efflux pump	macrolide antibiotic, fluoroquinolone antibiotic, monobactam, aminoglycoside antibiotic, carbapenem, cephalosporin, cephamycin, penam, tetracycline antibiotic, peptide antibiotic, acridine dye, aminocoumarin antibiotic, diaminopyrimidine antibiotic, sulfonamide antibiotic, phenicol antibiotic, penem	antibiotic efflux	43.45	98.56
Loose	tet(52)		protein homolog model	tetracycline inactivation enzyme	tetracycline antibiotic	antibiotic inactivation	23.85	99.74
Loose	abeM		protein homolog model	multidrug and toxic compound extrusion (MATE) transporter	fluoroquinolone antibiotic, acridine dye, triclosan	antibiotic efflux	35.15	100.89
Loose	bcrA		protein homolog model	ATP-binding cassette (ABC) antibiotic efflux pump	peptide antibiotic	antibiotic efflux	26.52	88.24
Loose	evgS		protein homolog model	major facilitator superfamily (MFS) antibiotic efflux pump, resistance-nodulation-cell division (RND) antibiotic efflux pump	macrolide antibiotic, fluoroquinolone antibiotic, penam, tetracycline antibiotic	antibiotic efflux	25	65.08
Loose	Mycobacterium tuberculosis rpoB mutants conferring resistance to rifampicin	H526S, D516G, L511R, Q517H	protein variant model	rifamycin-resistant beta-subunit of RNA polymerase (rpoB)	rifamycin antibiotic	antibiotic target alteration, antibiotic target replacement	57.02	117.06
Loose	Escherichia coli EF-Tu mutants conferring resistance to Pulvomycin	R234F	protein variant model	elfamycin resistant EF-Tu	elfamycin antibiotic	antibiotic target alteration	81.52	96.82
Loose	tet(35)		protein homolog model	ATP-binding cassette (ABC) antibiotic efflux pump	tetracycline antibiotic	antibiotic efflux	23.68	130.35
Loose	TxR		protein homolog model	ATP-binding cassette (ABC) antibiotic efflux pump	tetracycline antibiotic	antibiotic efflux	40.5	169.81
Loose	golS		protein homolog model	resistance-nodulation-cell division (RND) antibiotic efflux pump	monobactam, carbapenem, cephalosporin, cephamycin, penam, phenicol antibiotic, penem	antibiotic efflux	29.55	92.21
Loose	farA		protein homolog model	major facilitator superfamily (MFS) antibiotic efflux pump	antibacterial free fatty acids	antibiotic efflux	26.56	85.42
Loose	novA		protein homolog model	ATP-binding cassette (ABC) antibiotic efflux pump	aminocoumarin antibiotic	antibiotic efflux	28.06	98.7
Loose	Burkholderia pseudomallei Omp38		protein homolog model	General Bacterial Porin with reduced permeability to beta-lactams	monobactam, carbapenem, cephalosporin, cephamycin, penam, penem	reduced permeability to antibiotic	26.96	104.01
Loose	PmrF		protein homolog model	pmr phosphoethanolamine transferase	peptide antibiotic	antibiotic target alteration	32.69	97.2
Loose	vatF		protein homolog model	streptogramin vat acetyltransferase	streptogramin antibiotic	antibiotic inactivation	32.73	88.69
Loose	LpsB		protein homolog model	Intrinsic peptide antibiotic resistant Lps	peptide antibiotic	reduced permeability to antibiotic	23.9	96.99
Loose	PmrF		protein homolog model	pmr phosphoethanolamine transferase	peptide antibiotic	antibiotic target alteration	32.29	78.26
Loose	RanA		protein homolog model	ATP-binding cassette (ABC) antibiotic efflux pump		antibiotic efflux	32.55	101.16
Loose	RanB		protein homolog model	ATP-binding cassette (ABC) antibiotic efflux pump		antibiotic efflux	27.53	147.04
Loose	LpsB		protein homolog model	Intrinsic peptide antibiotic resistant Lps	peptide antibiotic	reduced permeability to antibiotic	41.88	99.18
Loose	OmpA		protein homolog model	General Bacterial Porin with reduced permeability to beta-lactams	monobactam, carbapenem, cephalosporin, cephamycin, penam, penem	reduced permeability to antibiotic	26.79	46.26
Loose	msbA		protein homolog model	ATP-binding cassette (ABC) antibiotic efflux pump	nitroimidazole antibiotic	antibiotic efflux	40.1	100.17
Loose	OmpA		protein homolog model	General Bacterial Porin with reduced permeability to beta-lactams	monobactam, carbapenem, cephalosporin, cephamycin, penam, penem	reduced permeability to antibiotic	34.88	45.99
Loose	oleC		protein homolog model	ATP-binding cassette (ABC) antibiotic efflux pump	macrolide antibiotic	antibiotic efflux	33.48	73.85
Loose	acrB		protein homolog model	resistance-nodulation-cell division (RND) antibiotic efflux pump	fluoroquinolone antibiotic, cephalosporin, glycylcycline, penam, tetracycline antibiotic, rifamycin antibiotic, phenicol antibiotic, triclosan	antibiotic efflux	53.37	101.24
Loose	Escherichia coli acrA		protein homolog model	resistance-nodulation-cell division (RND) antibiotic efflux pump	fluoroquinolone antibiotic, cephalosporin, glycylcycline, penam, tetracycline antibiotic, rifamycin antibiotic, phenicol antibiotic, triclosan	antibiotic efflux	46.43	100
Loose	RanA		protein homolog model	ATP-binding cassette (ABC) antibiotic efflux pump		antibiotic efflux	28.46	99.22
Loose	arlS		protein homolog model	major facilitator superfamily (MFS) antibiotic efflux pump	fluoroquinolone antibiotic, acridine dye	antibiotic efflux	27.15	94.9
Loose	mtrA		protein homolog model	resistance-nodulation-cell division (RND) antibiotic efflux pump	macrolide antibiotic, penam	antibiotic efflux	38.39	100.88
Loose	efrA		protein homolog model	ATP-binding cassette (ABC) antibiotic efflux pump	macrolide antibiotic, fluoroquinolone antibiotic, rifamycin antibiotic	antibiotic efflux	28.57	125.39
Loose	poxtA		protein homolog model	ABC-F ATP-binding cassette ribosomal protection protein	macrolide antibiotic, lincosamide antibiotic, streptogramin antibiotic, tetracycline antibiotic, oxazolidinone antibiotic, phenicol antibiotic, pleuromutilin antibiotic	antibiotic target protection	27.27	49.26
Loose	adeR		protein homolog model	resistance-nodulation-cell division (RND) antibiotic efflux pump	glycylcycline, tetracycline antibiotic	antibiotic efflux	34.29	49.8
Loose	vanRF		protein homolog model	glycopeptide resistance gene cluster, vanR	glycopeptide antibiotic	antibiotic target alteration	33.62	704.76
Loose	mtrA		protein homolog model	resistance-nodulation-cell division (RND) antibiotic efflux pump	macrolide antibiotic, penam	antibiotic efflux	34.23	53.95
Loose	RanA		protein homolog model	ATP-binding cassette (ABC) antibiotic efflux pump		antibiotic efflux	36.29	101.94
Loose	RanB		protein homolog model	ATP-binding cassette (ABC) antibiotic efflux pump		antibiotic efflux	25.4	101.98
Loose	RanA		protein homolog model	ATP-binding cassette (ABC) antibiotic efflux pump		antibiotic efflux	34.74	147.29
Loose	macB		protein homolog model	ATP-binding cassette (ABC) antibiotic efflux pump	macrolide antibiotic	antibiotic efflux	37.5	37.42
Loose	rphB		protein homolog model	rifampin phosphotransferase	rifamycin antibiotic	antibiotic inactivation	43.21	94.91
Loose	tetX		protein homolog model	tetracycline inactivation enzyme	glycylcycline, tetracycline antibiotic	antibiotic inactivation	42.86	87.11
Loose	macB		protein homolog model	ATP-binding cassette (ABC) antibiotic efflux pump	macrolide antibiotic	antibiotic efflux	36.52	52.95
Loose	mecI		protein homolog model	methicillin resistant PBP2	penam	antibiotic target replacement	26.5	120.33
Loose	Staphylococcus aureus mupB conferring resistance to mupirocin		protein homolog model	antibiotic-resistant isoleucyl-tRNA synthetase (ileS)	mupirocin	antibiotic target alteration	21.47	88.77
Loose	ErmB		protein homolog model	Erm 23S ribosomal RNA methyltransferase	macrolide antibiotic, lincosamide antibiotic, streptogramin antibiotic	antibiotic target alteration	29.03	115.32
Loose	otr(A)		protein homolog model	tetracycline-resistant ribosomal protection protein	tetracycline antibiotic	antibiotic target protection	43.66	91.55
Loose	ErmD		protein homolog model	Erm 23S ribosomal RNA methyltransferase	macrolide antibiotic, lincosamide antibiotic, streptogramin antibiotic	antibiotic target alteration	30	155.4
Loose	TaeA		protein homolog model	ATP-binding cassette (ABC) antibiotic efflux pump	pleuromutilin antibiotic	antibiotic efflux	34.21	98.92
Loose	macB		protein homolog model	ATP-binding cassette (ABC) antibiotic efflux pump	macrolide antibiotic	antibiotic efflux	37.19	40.06
Loose	lsaC		protein homolog model	ABC-F ATP-binding cassette ribosomal protection protein	macrolide antibiotic, lincosamide antibiotic, streptogramin antibiotic, tetracycline antibiotic, oxazolidinone antibiotic, phenicol antibiotic, pleuromutilin antibiotic	antibiotic target protection	28	44.51
Loose	vatF		protein homolog model	streptogramin vat acetyltransferase	streptogramin antibiotic	antibiotic inactivation	47.17	89.59
Loose	vanF		protein homolog model	glycopeptide resistance gene cluster, van ligase	glycopeptide antibiotic	antibiotic target alteration	25.25	312.54
Loose	ErmF		protein homolog model	Erm 23S ribosomal RNA methyltransferase	macrolide antibiotic, lincosamide antibiotic, streptogramin antibiotic	antibiotic target alteration	28.21	83.08
Loose	Acinetobacter baumannii AbaF		protein homolog model	major facilitator superfamily (MFS) antibiotic efflux pump	fosfomycin	antibiotic efflux	23.66	98.14
Loose	GOB-16		protein homolog model	GOB beta-lactamase	carbapenem, cephalosporin, penam	antibiotic inactivation	26.71	77.24
Loose	abeS		protein homolog model	small multidrug resistance (SMR) antibiotic efflux pump	macrolide antibiotic, aminocoumarin antibiotic	antibiotic efflux	34.02	95.41
Loose	abeS		protein homolog model	small multidrug resistance (SMR) antibiotic efflux pump	macrolide antibiotic, aminocoumarin antibiotic	antibiotic efflux	34.74	109.17
Loose	CRP		protein homolog model	resistance-nodulation-cell division (RND) antibiotic efflux pump	macrolide antibiotic, fluoroquinolone antibiotic, penam	antibiotic efflux	22.58	111.9
Loose	vanRF		protein homolog model	glycopeptide resistance gene cluster, vanR	glycopeptide antibiotic	antibiotic target alteration	37.07	51.52
Loose	vanRG		protein homolog model	glycopeptide resistance gene cluster, vanR	glycopeptide antibiotic	antibiotic target alteration	28.69	54.47
Loose	bcrA		protein homolog model	ATP-binding cassette (ABC) antibiotic efflux pump	peptide antibiotic	antibiotic efflux	37.12	296.73
Loose	farA		protein homolog model	major facilitator superfamily (MFS) antibiotic efflux pump	antibacterial free fatty acids	antibiotic efflux	24.48	92.97
Loose	TaeA		protein homolog model	ATP-binding cassette (ABC) antibiotic efflux pump	pleuromutilin antibiotic	antibiotic efflux	38.71	85.65
Loose	Escherichia coli marR mutant conferring antibiotic resistance		protein overexpression model	resistance-nodulation-cell division (RND) antibiotic efflux pump	fluoroquinolone antibiotic, cephalosporin, glycylcycline, penam, tetracycline antibiotic, rifamycin antibiotic, phenicol antibiotic, triclosan	antibiotic target alteration, antibiotic efflux	37.36	113.89
Loose	cpxA		protein homolog model	resistance-nodulation-cell division (RND) antibiotic efflux pump	aminoglycoside antibiotic, aminocoumarin antibiotic	antibiotic efflux	25.33	113.57
Loose	TxR		protein homolog model	ATP-binding cassette (ABC) antibiotic efflux pump	tetracycline antibiotic	antibiotic efflux	42.97	145.6
Loose	cdeA		protein homolog model	multidrug and toxic compound extrusion (MATE) transporter	fluoroquinolone antibiotic, acridine dye	antibiotic efflux	25.12	103.17
Loose	evgA		protein homolog model	major facilitator superfamily (MFS) antibiotic efflux pump, resistance-nodulation-cell division (RND) antibiotic efflux pump	macrolide antibiotic, fluoroquinolone antibiotic, penam, tetracycline antibiotic	antibiotic efflux	25	95.59
Loose	vanXA		protein homolog model	vanX, glycopeptide resistance gene cluster	glycopeptide antibiotic	antibiotic target alteration	32.37	91.58
Loose	mecB		protein homolog model	methicillin resistant PBP2	penam	antibiotic target replacement	25.09	94.81
Loose	vanTG		protein homolog model	glycopeptide resistance gene cluster, vanT	glycopeptide antibiotic	antibiotic target alteration	31.34	49.86
Loose	vanHB		protein homolog model	vanH, glycopeptide resistance gene cluster	glycopeptide antibiotic	antibiotic target alteration	28.93	95.98
Loose	tsnR		protein homolog model	non-erm 23S ribosomal RNA methyltransferase (A1067)	peptide antibiotic	antibiotic target alteration	28.57	90
Loose	LlmA 23S ribosomal RNA methyltransferase		protein homolog model	Llm 23S ribosomal RNA methyltransferase	lincosamide antibiotic	antibiotic target alteration	31.21	255.4
Loose	tetB(46)		protein homolog model	ATP-binding cassette (ABC) antibiotic efflux pump	tetracycline antibiotic	antibiotic efflux	29.02	44.12
Loose	macB		protein homolog model	ATP-binding cassette (ABC) antibiotic efflux pump	macrolide antibiotic	antibiotic efflux	35.59	35.25
Loose	Escherichia coli EF-Tu mutants conferring resistance to Pulvomycin	R231V	protein variant model	elfamycin resistant EF-Tu	elfamycin antibiotic	antibiotic target alteration	29.71	219.56
Loose	Acinetobacter baumannii AbaF		protein homolog model	major facilitator superfamily (MFS) antibiotic efflux pump	fosfomycin	antibiotic efflux	32.7	116.08
Loose	bcrA		protein homolog model	ATP-binding cassette (ABC) antibiotic efflux pump	peptide antibiotic	antibiotic efflux	27.86	82.35
Loose	macB		protein homolog model	ATP-binding cassette (ABC) antibiotic efflux pump	macrolide antibiotic	antibiotic efflux	43.84	35.4
Loose	Staphylococcus aureus fusA with mutation conferring resistance to fusidic acid	H457Q	protein variant model	antibiotic resistant fusA	fusidic acid	antibiotic target alteration	28.11	76.33
Loose	tetA(58)		protein homolog model	major facilitator superfamily (MFS) antibiotic efflux pump	tetracycline antibiotic	antibiotic efflux	36.49	24.2
Loose	Mycobacterium tuberculosis thyA with mutation conferring resistance to para-aminosalicylic acid	H75N	protein variant model	aminosalicylate resistant thymidylate synthase	para-aminosalicylic acid	antibiotic target alteration	63.64	100.38
Loose	Mycobacterium tuberculosis kasA mutant conferring resistance to isoniazid	F413L	protein variant model	antibiotic resistant kasA	isoniazid	antibiotic target alteration	31.05	97.6
Loose	Thermus thermophilus uL3 mutations conferring resistance to pleuromutilin antibiotics	R144C	protein variant model	Ribosomal protein mutation conferring resistance to pleuromutilin antibiotics	pleuromutilin antibiotic	antibiotic target alteration	48.57	103.88
Loose	Enterococcus faecalis cls with mutation conferring resistance to daptomycin	H215R	protein variant model	daptomycin resistant cls	peptide antibiotic	antibiotic target alteration	34.35	102.29
Loose	Mycobacterium tuberculosis gidB mutation conferring resistance to streptomycin	A183E	protein variant model	antibiotic resistant gidB	aminoglycoside antibiotic	antibiotic target alteration	32.32	93.3
Loose	Clostridioides difficile gyrB conferring resistance to fluoroquinolones	V423F	protein variant model	fluoroquinolone resistant gyrB	fluoroquinolone antibiotic	antibiotic target alteration	37.97	99.22
Loose	Clostridioides difficile gyrB conferring resistance to fluoroquinolones	V423F	protein variant model	fluoroquinolone resistant gyrB	fluoroquinolone antibiotic	antibiotic target alteration	58.73	125.9
Loose	Mycolicibacterium smegmatis ndh with mutation conferring resistance to isoniazid	L100P	protein variant model	antibiotic resistant ndh	isoniazid	antibiotic target alteration	27.08	93.44
Loose	Escherichia coli fabI mutations conferring resistance to isoniazid and triclosan	F203A	protein variant model	antibiotic resistant fabI	isoniazid, triclosan	antibiotic target alteration	26.29	93.13
Loose	Escherichia coli soxS with mutation conferring antibiotic resistance		protein overexpression model	ATP-binding cassette (ABC) antibiotic efflux pump, major facilitator superfamily (MFS) antibiotic efflux pump, resistance-nodulation-cell division (RND) antibiotic efflux pump, General Bacterial Porin with reduced permeability to beta-lactams	fluoroquinolone antibiotic, monobactam, carbapenem, cephalosporin, glycylcycline, cephamycin, penam, tetracycline antibiotic, rifamycin antibiotic, phenicol antibiotic, triclosan, penem	antibiotic target alteration, antibiotic efflux, reduced permeability to antibiotic	31.94	235.51
Loose	MexS		protein overexpression model	resistance-nodulation-cell division (RND) antibiotic efflux pump	fluoroquinolone antibiotic, diaminopyrimidine antibiotic, phenicol antibiotic	antibiotic efflux	26.57	94.69

[truncated: 4 more sheets: DSM_108045, DSM_108048, DSM_110179, DSM_110473]
